# Supplementary material for: Machine learning‐driven GWAS uncovers novel candidate genes for resistance to frosty pod rot and witches' broom disease in cacao
Source: Plant Genome. 2025 Jul 10;18(3):e70069. doi: 10.1002/tpg2.70069 (PMC12245736; doi:10.1002/tpg2.70069)
Supplement: Supplementary file 2 — Supplementary Material [file TPG2-18-e70069-s001.xlsx]

## Sheet: Criollo-SNP position and score
Loci	Healhy pod- BF	FPRD- BF	Cushion WBD- BF	Branches WBD- BF	Healhy pod- BT	FPRD- BT	Cushion WBD- BT	Branches WBD- BT
chr1_10187437	0.0007	0.0005	0	0	0	0	0	0
chr1_10187454	0	0	0	0	0	0	0	0
chr1_10187460	0	0	0	0	0	0	0	0
chr1_10187461	0	0	0	0	0	0	0	0
chr1_10187479	0	0.0003	0	0.0003	0	0	0	0
chr1_10187491	0	0	0	0	0	0	0	0
chr1_10187492	0	0	0	0.0002	0	0	0	0
chr1_10187512	0.0004	0	0	0	0	0	0	0
chr1_10187522	0.0001	0	0	0	0	0	0	0
chr1_10187533	0.0008	0	0	0.0029	0.0019	0	0	0
chr1_10187550	0	0	0	0	0	0	0	0
chr1_10187552	0	0	0	0	0	0.0032	0	0
chr1_10187576	0	0	0	0.0017	0	0	0	0
chr1_10187587	0.0003	0	0.0005	0.0003	0	0	0	0
chr1_10228942	0.0007	0	0	0.0001	0	0	0	0
chr1_10228969	0.0009	0	0	0	0	0	0	0
chr1_10333623	0	0.0001	0	0	0	0	0	0
chr1_10345952	0	0	0	0	0	0	0	0
chr1_10345962	0	0	0	0	0	0	0	0
chr1_10354947	0	0	0	0	0	0	0	0
chr1_10354974	0	0	0	0	0	0	0	0
chr1_10354981	0	0	0	0	0	0	0	0
chr1_10355024	0	0	0.0001	0	0	0	0	0
chr1_10355063	0	0	0	0	0	0	0	0
chr1_10442494	0	0	0	0	0	0	0	0
chr1_10442524	0.0001	0	0	0	0	0	0	0
chr1_10442597	0	0	0	0	0	0	0	0
chr1_10520766	0	0	0	0	0	0	0	0
chr1_10520980	0	0	0	0	0	0	0	0
chr1_10521007	0.0002	0	0	0	0	0	0	0
chr1_10617697	0	0	0	0.0001	0	0	0	0
chr1_10617841	0	0	0	0	0	0	0	0
chr1_11006849	0	0	0	0	0	0	0	0
chr1_11006853	0	0	0	0	0	0	0	0
chr1_11006898	0	0	0	0	0	0	0	0
chr1_11109253	0	0	0	0	0	0	0	0
chr1_11109276	0.0002	0	0	0	0	0	0	0
chr1_11109318	0	0.0024	0	0	0	0	0	0
chr1_11109384	0	0	0	0	0	0	0	0
chr1_11135109	0	0	0	0	0	0	0	0
chr1_11141995	0	0	0	0	0	0	0	0
chr1_11142027	0	0	0	0	0	0	0	0
chr1_11181343	0	0	0	0.0078	0	0	0	0.0547
chr1_11305587	0	0	0	0	0	0	0	0
chr1_11305620	0	0	0	0	0	0	0	0
chr1_11305623	0	0	0	0	0	0	0	0
chr1_11305624	0.0003	0.0017	0	0	0	0	0	0
chr1_11305633	0	0	0	0.0005	0	0	0	0
chr1_1136618	0.0001	0	0	0	0	0	0	0
chr1_11550784	0.0004	0.0008	0	0	0.0014	0	0	0
chr1_11578365	0	0	0	0	0	0	0	0
chr1_11578368	0	0	0	0	0	0	0	0
chr1_11578371	0	0	0	0	0	0	0	0
chr1_11578375	0	0	0	0	0	0	0	0
chr1_11578406	0.0001	0.0006	0	0	0	0	0	0
chr1_11578475	0	0.0003	0	0	0	0	0	0
chr1_11623046	0	0.001	0	0	0	0.0016	0	0
chr1_11623087	0	0	0	0	0	0	0	0
chr1_11623109	0	0	0	0	0	0	0	0
chr1_11740831	0	0.0002	0	0	0	0	0	0
chr1_11740837	0	0	0	0.0002	0	0	0	0
chr1_11740862	0	0.0004	0	0.0002	0	0	0	0
chr1_11740875	0	0	0.0001	0	0	0	0	0
chr1_11740883	0	0	0	0	0	0	0	0
chr1_11740932	0	0	0	0	0	0	0	0
chr1_11740946	0	0	0.0001	0	0	0	0	0
chr1_11996378	0.0001	0	0	0	0	0	0	0
chr1_11996506	0	0	0	0	0	0	0	0
chr1_12229079	0	0	0	0	0	0	0	0
chr1_12229163	0.001	0	0	0	0	0	0	0
chr1_12229176	0	0.0004	0	0	0	0	0	0
chr1_12229204	0	0	0	0	0	0	0	0
chr1_12241894	0	0	0	0	0	0	0	0
chr1_12476998	0	0	0.0003	0	0	0	0	0
chr1_12566543	0	0.0002	0	0.0001	0	0	0	0
chr1_12566545	0	0	0	0	0	0	0	0
chr1_12566552	0	0	0	0.0003	0	0	0	0
chr1_12566561	0	0	0	0.0002	0	0	0	0
chr1_1290472	0	0.0001	0	0	0	0	0	0
chr1_12907602	0	0	0	0	0	0	0	0
chr1_12907630	0	0	0	0	0	0	0	0
chr1_12907687	0.0002	0	0	0.0001	0	0	0	0
chr1_12907700	0	0.0001	0	0	0	0	0	0
chr1_12907755	0	0	0	0.0001	0	0	0	0
chr1_12907761	0	0	0	0	0	0	0	0
chr1_12992727	0	0	0	0	0	0	0	0
chr1_13064976	0	0	0	0	0	0	0	0
chr1_13065022	0.0004	0	0	0	0.0006	0	0	0
chr1_13065023	0	0	0	0	0	0	0	0
chr1_13082885	0	0	0	0	0	0	0	0
chr1_13152907	0.0002	0	0	0	0	0	0	0
chr1_13209722	0	0	0	0	0	0	0	0
chr1_13225968	0	0	0	0	0	0	0	0
chr1_13225989	0	0	0	0	0	0	0	0
chr1_13225992	0	0	0	0	0	0	0	0
chr1_13226043	0.0019	0.0034	0	0	0	0	0	0
chr1_13226045	0.0015	0	0	0	0	0	0	0
chr1_13226059	0	0	0	0	0	0	0	0
chr1_13226070	0	0	0	0	0	0	0	0
chr1_13226094	0.0011	0	0	0	0	0	0	0
chr1_13456881	0	0	0.004	0	0	0	0	0
chr1_13763899	0	0	0	0	0	0	0	0
chr1_13763909	0	0	0	0	0	0	0	0
chr1_13763937	0	0.0002	0	0	0	0	0	0
chr1_13893503	0	0	0	0	0	0	0	0
chr1_14065068	0	0	0	0.0015	0	0	0	0
chr1_14065085	0	0.0001	0	0	0	0	0	0
chr1_14065094	0	0	0	0	0	0	0	0
chr1_14065118	0	0	0	0	0	0	0	0
chr1_14065119	0	0	0	0	0	0	0	0
chr1_14167744	0.0019	0	0	0	0.0009	0	0	0
chr1_14167771	0	0	0.0002	0	0	0	0	0
chr1_14167800	0	0	0	0	0	0	0	0
chr1_14167814	0	0.0009	0	0	0	0	0	0
chr1_14167821	0	0	0	0	0	0	0	0
chr1_14241562	0	0	0	0	0	0	0	0
chr1_14241572	0	0	0.0001	0	0	0	0	0
chr1_14241574	0	0	0	0.0004	0	0	0	0
chr1_14241580	0	0	0	0.0002	0	0	0	0
chr1_14434706	0	0	0	0	0	0	0	0
chr1_14434846	0	0	0	0	0	0	0	0
chr1_14586982	0	0	0	0	0	0	0	0
chr1_14587115	0	0	0	0	0	0	0	0
chr1_14587119	0.0026	0	0	0	0	0	0	0
chr1_14587133	0	0	0	0	0	0	0	0
chr1_14617741	0	0	0	0	0	0	0.0004	0
chr1_14617812	0.0006	0	0	0	0	0	0	0
chr1_14617846	0	0.001	0	0	0	0	0	0
chr1_14702965	0	0	0	0	0	0	0	0
chr1_14702978	0	0	0	0	0	0	0	0
chr1_14739499	0	0	0	0	0	0	0	0
chr1_14739529	0	0	0.0003	0.0018	0	0	0.0004	0
chr1_14739534	0	0	0	0	0	0	0	0
chr1_14739554	0	0	0	0	0	0	0	0
chr1_14830022	0	0.0001	0	0	0	0	0	0
chr1_14830052	0	0	0	0	0	0	0	0
chr1_14830156	0	0	0	0	0	0	0	0
chr1_14845513	0.0005	0	0	0	0	0	0	0
chr1_14845523	0	0	0	0	0	0	0	0
chr1_14845524	0	0	0	0	0	0	0	0
chr1_14845542	0	0	0.0005	0	0	0	0	0
chr1_14845559	0.0002	0	0	0	0	0	0	0
chr1_14845573	0.0008	0	0	0	0	0	0	0
chr1_14845595	0	0	0	0	0	0	0	0
chr1_14845598	0	0	0	0	0	0	0	0
chr1_14845610	0	0	0	0	0	0	0	0
chr1_14845620	0	0	0	0	0	0	0	0
chr1_14875287	0	0	0	0	0	0	0	0
chr1_14875293	0	0.0007	0	0	0	0	0	0
chr1_14875412	0	0	0	0	0	0	0	0
chr1_14959109	0	0	0	0	0	0	0	0
chr1_1531237	0	0	0	0	0	0	0	0
chr1_15338309	0	0	0	0	0	0	0	0
chr1_15459701	0	0	0	0.0001	0	0	0	0
chr1_15502426	0	0.0001	0	0	0	0	0	0
chr1_15502446	0	0	0	0	0.0012	0	0	0
chr1_15502486	0	0	0	0	0	0	0	0
chr1_15502527	0	0	0	0	0	0	0	0
chr1_1603776	0	0	0	0.0069	0	0	0	0
chr1_1649936	0	0	0	0	0	0	0	0
chr1_1649945	0	0	0	0.0003	0	0.0004	0	0
chr1_1649964	0	0	0	0	0	0	0	0
chr1_16662134	0	0	0	0	0	0	0	0
chr1_16662192	0	0	0	0	0	0	0	0
chr1_16662233	0	0.0024	0.0005	0	0	0	0	0
chr1_16673	0.0009	0	0	0.0002	0	0	0	0
chr1_16873514	0	0	0	0	0	0	0	0
chr1_16873649	0	0	0	0	0	0	0	0
chr1_16873684	0	0	0	0	0	0	0	0
chr1_17023594	0	0	0	0	0	0	0	0
chr1_17173317	0	0	0	0	0	0	0	0
chr1_17173319	0	0.0001	0	0.0012	0	0	0	0
chr1_17173324	0	0	0.0026	0	0	0	0	0
chr1_17173358	0	0	0	0	0	0	0	0
chr1_17173403	0	0.0005	0	0	0.0007	0	0	0
chr1_17173460	0	0.0004	0	0.0001	0	0	0	0
chr1_17173466	0	0	0	0	0	0	0	0
chr1_17173490	0	0	0	0	0	0	0	0
chr1_17173517	0	0	0	0	0	0	0	0
chr1_17173520	0	0	0.0006	0	0	0	0	0
chr1_17173525	0	0	0	0	0	0	0	0
chr1_17173552	0	0	0	0	0	0	0	0
chr1_17173560	0	0	0	0	0	0	0	0
chr1_17174318	0	0	0	0	0	0	0	0
chr1_17174351	0	0.0028	0	0	0	0	0	0
chr1_1745079	0.0001	0	0	0	0	0	0	0
chr1_1745150	0	0	0	0	0	0	0	0
chr1_1745222	0	0.0002	0	0.0001	0	0	0	0
chr1_17688952	0	0	0.0001	0	0	0	0	0
chr1_17688977	0	0	0	0	0	0	0	0
chr1_17688988	0.0001	0	0	0	0	0	0	0
chr1_17689034	0	0	0	0	0	0	0	0
chr1_17689093	0	0	0	0	0	0	0	0
chr1_17875260	0	0.0008	0	0	0	0	0.0002	0
chr1_17875262	0.0001	0	0	0	0	0	0	0
chr1_17875265	0.0001	0	0.0001	0	0	0	0	0
chr1_17875283	0	0.0001	0.0045	0.0001	0	0	0	0
chr1_17875320	0.0003	0	0.0015	0.0001	0	0	0	0
chr1_17875324	0	0	0	0	0	0	0	0
chr1_17875327	0	0	0	0	0	0	0	0
chr1_17875330	0.0001	0.0001	0	0	0	0	0	0
chr1_17875340	0	0.002	0	0.0034	0	0	0	0
chr1_17875342	0.0001	0	0.0002	0	0	0	0	0
chr1_17875344	0	0	0	0	0	0	0	0
chr1_17875346	0.0002	0	0	0.0002	0	0	0	0
chr1_17875347	0	0	0	0	0	0	0	0
chr1_17875348	0.0004	0	0	0.0001	0	0	0	0
chr1_17875369	0	0	0.0002	0	0	0	0	0
chr1_17937080	0	0	0	0	0	0	0	0
chr1_17937091	0	0	0	0	0	0	0	0
chr1_17937101	0	0	0	0	0	0	0	0
chr1_17937111	0	0	0	0	0	0	0	0
chr1_17937112	0	0	0	0	0	0	0	0
chr1_17937126	0	0	0	0	0	0	0	0
chr1_17937151	0	0	0	0.0003	0	0	0	0
chr1_17937202	0	0	0	0	0	0	0	0
chr1_17994009	0	0	0.0001	0	0	0	0	0
chr1_17994010	0	0	0	0	0	0	0	0
chr1_17994012	0	0	0	0	0	0	0	0
chr1_17994063	0	0	0	0	0	0	0	0
chr1_17994089	0	0	0	0	0	0	0	0
chr1_17994094	0	0	0	0	0	0	0	0
chr1_17994100	0	0	0	0	0	0	0	0
chr1_17994106	0	0	0.0011	0	0	0	0	0
chr1_17994107	0	0.0008	0	0	0	0	0	0
chr1_17994129	0	0	0	0.0006	0	0	0	0
chr1_17994133	0	0.0001	0	0	0	0	0	0
chr1_18046997	0	0	0	0	0.0006	0	0	0
chr1_18047078	0	0	0	0	0	0	0	0
chr1_18047095	0.0007	0	0	0	0	0.0008	0	0
chr1_18132821	0	0.0013	0	0.0004	0	0	0	0
chr1_18132822	0	0.0011	0	0	0	0.0009	0	0
chr1_18132823	0.0005	0.0001	0	0	0	0	0	0
chr1_18132828	0	0.0003	0	0	0	0.0045	0	0
chr1_18132830	0.0024	0.0001	0.0001	0.0004	0	0	0	0
chr1_18132860	0	0	0	0	0	0	0	0
chr1_18132869	0.0001	0	0.0007	0	0	0	0	0
chr1_18132898	0	0	0	0.0006	0	0	0	0
chr1_18132914	0	0.0002	0	0.0004	0	0	0	0
chr1_18132936	0	0.0002	0	0	0	0	0	0
chr1_18132945	0	0	0.0005	0	0	0.0074	0	0
chr1_18132947	0.0001	0.0007	0.0003	0	0	0	0	0
chr1_18132967	0	0	0	0	0	0	0	0
chr1_18132970	0	0.0004	0	0.0001	0	0	0	0
chr1_18132971	0	0	0	0	0	0	0	0
chr1_18204838	0	0	0	0	0	0	0	0
chr1_18204850	0	0	0	0	0	0	0	0
chr1_18204857	0.0005	0.0001	0.0017	0	0.0011	0	0	0
chr1_18204869	0	0	0	0	0	0	0	0
chr1_18204870	0	0	0	0	0	0	0	0
chr1_18204885	0	0	0	0	0	0	0	0
chr1_18204895	0	0.0001	0	0.0001	0	0	0	0
chr1_18204899	0	0	0	0	0	0	0	0
chr1_18204929	0	0	0	0	0	0	0	0
chr1_18204935	0	0	0	0	0	0	0	0
chr1_18204946	0	0	0	0	0	0	0	0
chr1_18204956	0.0017	0	0	0	0	0	0	0
chr1_18204960	0	0	0	0	0	0	0	0
chr1_18204961	0	0	0	0	0	0	0	0
chr1_18204980	0.0014	0	0	0	0	0	0	0
chr1_18204994	0.0005	0	0	0	0	0	0	0
chr1_18285157	0.0002	0	0	0	0	0	0	0
chr1_18285303	0	0.0199	0	0	0	0	0	0
chr1_18354965	0	0	0	0	0	0	0	0
chr1_18354976	0	0.0194	0	0	0	0	0	0
chr1_18354977	0.0005	0	0	0	0.0008	0	0	0
chr1_18354982	0	0	0	0	0.0019	0	0	0
chr1_18354985	0	0	0.0007	0	0	0	0	0
chr1_18354995	0	0.0002	0	0.0003	0	0	0	0
chr1_18355045	0	0.0001	0	0	0	0	0	0
chr1_18355108	0	0	0	0	0	0	0	0
chr1_18355124	0	0.0201	0	0	0	0	0	0
chr1_18355130	0	0	0	0	0.0008	0	0.0061	0
chr1_18641109	0	0	0	0	0	0	0	0
chr1_18641129	0	0	0	0	0	0	0	0
chr1_18641180	0	0	0	0.0009	0	0	0	0
chr1_18641203	0	0	0	0	0	0	0	0
chr1_18641235	0.0008	0	0.0002	0	0	0	0	0
chr1_18835431	0	0.0037	0	0	0	0	0	0
chr1_18892069	0	0	0	0	0	0	0	0
chr1_18892074	0.0006	0	0	0	0.0025	0	0	0
chr1_18892089	0	0.0004	0	0	0	0	0	0
chr1_18892102	0	0	0	0	0	0	0	0
chr1_18892122	0	0	0	0	0	0	0	0
chr1_18892170	0	0	0	0	0	0	0	0
chr1_1914139	0	0	0	0	0	0	0	0
chr1_1914235	0	0.0007	0	0	0	0	0	0
chr1_19283446	0	0	0	0.0009	0	0	0	0
chr1_19283457	0	0.0003	0	0	0	0	0	0
chr1_19283465	0	0	0	0	0	0	0	0
chr1_19366752	0	0	0	0	0	0	0	0
chr1_19366755	0	0.0004	0	0	0	0	0	0
chr1_19366773	0	0	0	0	0	0	0	0
chr1_19366788	0	0	0	0	0	0	0	0
chr1_19366871	0	0.0002	0	0.0003	0	0	0	0
chr1_19366914	0	0	0.0001	0	0	0	0	0
chr1_19403013	0	0	0	0	0	0	0	0
chr1_19403053	0	0	0	0	0	0	0	0
chr1_19403073	0	0	0	0	0	0	0	0
chr1_1954534	0.0008	0	0	0	0	0	0	0
chr1_20201077	0.0001	0	0	0	0	0	0	0
chr1_20201103	0	0	0	0	0	0	0	0
chr1_20201136	0.0006	0	0	0	0	0	0	0
chr1_2036070	0	0	0	0	0	0	0	0
chr1_20558532	0	0	0	0	0	0	0	0
chr1_20601838	0	0	0	0	0	0	0	0
chr1_20601843	0	0	0	0	0	0.0006	0	0
chr1_20601856	0	0	0	0	0	0	0	0
chr1_20601868	0	0	0	0	0	0	0	0
chr1_20601872	0	0	0	0	0	0	0	0
chr1_20647700	0	0.0001	0	0	0	0	0	0
chr1_20647781	0	0	0	0	0	0	0	0
chr1_20647925	0	0	0	0	0	0	0	0
chr1_20647940	0	0	0	0	0	0	0	0
chr1_20647947	0	0	0	0	0	0	0	0
chr1_20647949	0	0	0.0007	0	0	0	0	0
chr1_20651624	0	0	0	0	0	0	0	0
chr1_20651734	0	0	0	0	0	0	0	0
chr1_20651815	0	0	0	0	0	0	0	0
chr1_20651921	0	0	0	0	0	0	0	0
chr1_20651926	0	0	0	0	0	0.0019	0	0
chr1_20651956	0	0	0	0	0	0	0	0
chr1_20651990	0	0	0	0.0002	0	0	0	0
chr1_2075762	0	0	0	0	0	0	0	0
chr1_21077140	0	0.0002	0	0.0002	0	0	0	0
chr1_21077157	0	0	0	0	0	0	0	0
chr1_21174462	0	0.0011	0.0479	0	0	0	0.1364	0
chr1_21174465	0	0	0	0	0	0	0	0
chr1_21174503	0	0	0	0	0	0	0	0
chr1_21174509	0	0	0	0	0	0	0	0
chr1_21174525	0	0	0	0	0	0	0	0
chr1_21174527	0	0	0.004	0	0	0	0	0
chr1_21174545	0	0	0.061	0.0028	0	0	0	0
chr1_21174570	0	0	0	0	0	0	0	0
chr1_21234486	0	0	0	0	0	0	0	0
chr1_21569321	0	0.0015	0	0	0	0	0	0
chr1_21569327	0	0	0	0	0	0	0	0
chr1_21569334	0	0	0	0	0	0	0	0
chr1_21569356	0	0	0	0	0	0	0	0
chr1_21569374	0	0	0	0	0	0	0	0
chr1_21569379	0	0	0	0	0	0	0.0005	0
chr1_21569387	0	0	0	0	0	0	0	0
chr1_21569442	0	0.0002	0	0	0	0	0	0
chr1_21569455	0	0	0	0	0	0	0	0
chr1_21569464	0	0.0003	0	0	0	0	0	0
chr1_21569466	0	0	0	0	0	0	0	0
chr1_21569467	0	0.0027	0	0	0	0	0	0
chr1_21569475	0	0	0	0	0	0	0	0
chr1_21569491	0	0	0	0	0	0	0	0
chr1_21569505	0	0	0	0	0	0	0	0
chr1_21569526	0	0	0	0	0	0	0	0
chr1_21613423	0	0	0	0	0	0	0	0
chr1_21613425	0	0	0	0	0	0	0	0
chr1_21613429	0	0	0	0.0002	0	0	0	0
chr1_21613457	0	0	0	0	0	0	0	0
chr1_21613464	0	0	0	0	0	0	0	0
chr1_21613465	0	0	0	0	0	0	0	0
chr1_21613472	0	0	0	0.0008	0	0	0	0
chr1_21613475	0	0	0	0	0	0	0	0
chr1_21613571	0	0	0	0	0	0	0	0
chr1_21613577	0	0	0	0	0	0	0	0
chr1_21613578	0	0	0	0	0	0	0	0
chr1_21613594	0	0	0	0	0	0	0	0
chr1_21613596	0	0.0003	0	0	0	0	0	0
chr1_21613600	0	0	0	0.0093	0	0	0	0.0179
chr1_2173892	0	0	0	0.0001	0	0	0	0
chr1_21819029	0	0	0	0	0	0	0	0
chr1_21819061	0	0	0	0	0	0	0	0
chr1_21819144	0	0	0	0	0	0	0	0
chr1_21901922	0	0	0	0	0	0	0	0
chr1_2205045	0	0.0001	0	0	0	0	0	0
chr1_2205077	0	0	0	0	0	0	0	0
chr1_2205082	0	0	0	0	0	0	0	0
chr1_22345606	0	0	0	0	0	0	0	0
chr1_22345668	0	0	0	0	0	0	0	0
chr1_22345681	0	0	0	0	0	0	0	0
chr1_22355795	0	0.0023	0	0	0	0	0	0
chr1_22355806	0	0	0	0	0	0	0.0093	0
chr1_22355807	0.0005	0	0.0058	0	0	0	0	0
chr1_22355810	0	0	0	0	0	0	0	0
chr1_22355815	0	0	0	0	0	0	0	0
chr1_22355847	0	0	0	0	0	0	0	0
chr1_22355857	0	0	0	0	0	0	0	0
chr1_22355858	0	0	0	0	0	0	0	0
chr1_22355883	0	0.0001	0.0005	0	0	0	0	0
chr1_22355897	0	0.0002	0	0	0	0.0007	0	0
chr1_22355898	0	0	0	0	0	0	0	0
chr1_22356179	0	0.0001	0	0	0	0	0	0
chr1_22356190	0	0	0	0	0	0	0	0
chr1_22356202	0.0005	0	0.0001	0.0003	0	0	0	0
chr1_22356216	0	0.0006	0	0	0	0	0	0
chr1_22356221	0	0.0003	0	0	0	0	0	0
chr1_22356231	0	0.0002	0	0.0002	0	0	0	0
chr1_22356237	0	0	0	0	0	0	0	0
chr1_22356240	0.0002	0.0001	0	0	0	0	0	0
chr1_22356249	0.0002	0	0.0001	0.0003	0	0	0	0.0017
chr1_22356252	0.0003	0	0	0.0001	0	0	0	0
chr1_22356255	0	0	0	0.0001	0	0	0	0
chr1_22356256	0	0	0.0012	0	0	0	0	0
chr1_22356267	0.0022	0	0	0	0	0	0	0
chr1_22356268	0	0	0.0001	0	0	0	0	0
chr1_22356278	0	0	0	0	0	0	0	0
chr1_22356280	0	0	0	0	0	0	0	0
chr1_22356300	0.0015	0	0	0	0	0	0	0
chr1_22411677	0	0	0	0	0	0	0	0
chr1_22411688	0	0	0	0	0	0	0	0
chr1_22411691	0	0	0	0	0	0	0	0
chr1_22411702	0.0002	0.0001	0	0	0	0	0	0
chr1_22411707	0	0	0	0	0	0	0	0
chr1_22411715	0	0	0	0	0	0	0	0
chr1_22411732	0	0	0	0	0	0	0	0
chr1_22411739	0	0	0	0.0001	0	0	0	0
chr1_22411770	0	0	0	0	0	0	0	0
chr1_22411777	0.0006	0	0	0	0	0	0	0
chr1_22411787	0	0.0019	0.0003	0	0	0	0	0
chr1_22411801	0	0	0	0	0	0	0	0
chr1_22411803	0	0	0	0	0	0	0	0
chr1_22411815	0	0	0	0	0	0	0	0
chr1_22411819	0	0	0	0	0	0	0	0
chr1_22411821	0.0005	0	0.0001	0	0	0	0.0009	0
chr1_22411838	0	0.0002	0	0	0	0	0	0
chr1_22728398	0	0	0	0.0005	0	0	0	0
chr1_22728416	0	0	0	0.0001	0	0	0	0
chr1_22728444	0	0	0	0	0	0	0	0
chr1_22728454	0	0	0	0	0	0	0	0
chr1_22728456	0	0.0006	0	0.0002	0	0	0	0
chr1_22753655	0	0	0	0	0	0	0	0
chr1_22753665	0	0	0	0	0	0	0	0
chr1_22753669	0	0	0	0	0	0	0	0
chr1_22753690	0	0	0	0	0	0	0	0
chr1_22753697	0	0	0	0	0	0	0	0
chr1_22753706	0	0	0	0	0	0	0	0
chr1_22753733	0	0	0	0	0	0	0	0
chr1_2301567	0.0002	0	0	0	0	0	0	0
chr1_2301684	0	0	0	0	0	0	0	0
chr1_23129627	0	0	0	0	0	0	0	0
chr1_23493963	0	0	0	0	0	0	0	0
chr1_23493997	0	0	0	0	0	0	0	0
chr1_23494031	0	0	0	0	0	0	0	0
chr1_23494058	0	0	0	0.0002	0	0	0	0
chr1_23513028	0	0	0	0	0	0	0	0
chr1_23513037	0	0	0	0	0	0	0	0
chr1_23513047	0	0.0001	0	0	0	0	0	0
chr1_23513063	0	0	0	0	0	0	0	0
chr1_23513073	0	0	0	0	0	0	0	0
chr1_23513114	0	0.0021	0	0	0	0.0009	0	0
chr1_23513124	0	0	0	0	0	0	0	0
chr1_23513128	0	0	0	0	0	0	0	0
chr1_23676172	0	0	0	0	0	0	0	0
chr1_23676200	0	0	0	0	0	0	0	0
chr1_23676328	0	0	0	0	0	0	0	0
chr1_23711714	0	0	0	0	0	0	0	0
chr1_23711741	0	0	0	0	0	0	0	0
chr1_23711742	0	0	0	0	0	0	0	0
chr1_23711744	0	0	0	0	0	0	0	0
chr1_23711783	0	0	0	0	0	0	0	0
chr1_23747515	0	0	0.0239	0	0	0	0.0681	0
chr1_23747517	0	0	0	0	0	0	0	0
chr1_23747547	0.0021	0	0	0	0	0	0	0
chr1_23747555	0	0	0	0	0	0	0	0
chr1_23747568	0	0.0011	0	0	0	0	0	0
chr1_23747571	0	0	0	0	0	0	0	0
chr1_23747575	0	0	0	0	0	0	0	0
chr1_23747581	0	0.0001	0	0	0	0	0	0
chr1_23747594	0	0	0	0	0	0	0	0
chr1_23747596	0.0001	0	0	0	0	0	0	0
chr1_23747629	0	0	0	0	0	0	0	0
chr1_23747646	0	0	0	0	0	0	0	0
chr1_23747655	0	0	0	0	0	0	0	0
chr1_23747664	0	0	0	0	0	0	0	0
chr1_23747716	0.0002	0	0	0	0	0	0	0
chr1_23747727	0	0	0	0	0	0	0	0
chr1_23747731	0.0003	0	0	0	0	0	0	0
chr1_23747848	0	0	0	0	0	0	0	0
chr1_23747862	0	0	0	0	0	0	0	0
chr1_23747869	0	0	0	0	0	0	0	0
chr1_23809383	0	0	0	0	0	0	0	0
chr1_23809404	0	0	0	0	0	0	0	0
chr1_23809410	0.0008	0	0	0	0.0006	0	0	0
chr1_23809423	0	0	0	0	0	0	0	0
chr1_23809442	0	0	0	0	0	0	0	0
chr1_23839083	0	0	0	0	0	0	0	0
chr1_23839155	0	0	0	0	0	0	0	0
chr1_23882209	0	0	0	0	0	0	0	0
chr1_23882226	0	0	0	0	0	0	0	0
chr1_23882227	0.0034	0	0	0	0.0082	0	0	0
chr1_23882319	0.0014	0	0	0	0	0	0	0
chr1_23882320	0	0	0	0	0	0	0	0
chr1_23882322	0	0	0	0	0.0009	0	0	0
chr1_23882342	0.0003	0.0016	0	0	0.0055	0	0	0
chr1_23882350	0	0.001	0	0	0	0	0	0
chr1_23883081	0.0009	0	0	0	0.0033	0	0	0
chr1_23883099	0	0	0	0	0	0	0	0
chr1_23883120	0	0	0	0	0	0	0	0
chr1_23883137	0	0	0.0004	0	0	0.0001	0	0
chr1_23883142	0.0002	0	0	0	0	0	0	0
chr1_23883177	0	0	0	0	0	0	0	0
chr1_23883185	0	0	0	0	0	0	0	0
chr1_23883199	0.0015	0	0	0	0	0.0001	0	0
chr1_23883242	0	0	0	0.0001	0	0	0	0
chr1_23959188	0	0	0	0	0	0	0	0
chr1_24715162	0	0.0082	0	0	0	0.0821	0	0
chr1_24715170	0	0	0	0	0	0	0	0
chr1_24715214	0	0	0	0	0	0	0	0
chr1_24715303	0	0	0	0.0012	0	0	0	0
chr1_24715336	0	0	0	0	0	0	0	0
chr1_24766538	0	0.0001	0	0	0	0	0	0
chr1_24766551	0	0	0	0	0	0	0	0
chr1_24766559	0	0	0	0	0	0	0	0
chr1_24766576	0	0	0	0	0	0	0	0
chr1_24766598	0	0	0	0	0	0	0	0
chr1_24766624	0	0	0	0	0	0	0	0
chr1_24766632	0	0	0	0	0	0	0	0
chr1_24766634	0	0	0	0	0	0	0	0
chr1_24766654	0	0	0	0	0	0	0	0
chr1_24766675	0.0001	0	0	0	0	0	0	0
chr1_24766677	0	0	0	0	0	0	0	0
chr1_24766687	0	0	0	0	0	0	0	0
chr1_24766699	0	0	0	0	0	0	0	0
chr1_24991080	0	0.0003	0	0	0	0	0	0
chr1_25066734	0	0	0	0	0	0	0	0
chr1_25066803	0	0	0	0	0	0	0	0
chr1_25129273	0	0	0	0	0	0	0	0
chr1_25129317	0	0	0	0	0	0	0	0
chr1_25129320	0	0	0	0	0	0	0	0
chr1_25129347	0	0	0	0	0	0	0	0
chr1_25129373	0	0	0	0	0	0	0	0
chr1_2540380	0	0	0	0	0	0	0	0
chr1_25429895	0	0	0	0	0	0	0	0
chr1_25429998	0	0	0	0	0	0	0	0
chr1_2559636	0	0	0	0	0	0	0	0
chr1_2559665	0	0	0	0	0	0	0	0
chr1_2559765	0	0.0019	0.0001	0	0	0	0	0
chr1_25633890	0	0	0.0006	0	0	0	0	0
chr1_25633895	0	0	0.001	0	0	0	0	0
chr1_25633944	0	0	0	0	0	0	0	0
chr1_25652514	0	0.0001	0	0.0004	0	0	0	0
chr1_25652534	0.0001	0	0	0	0	0	0	0
chr1_25652572	0	0	0	0	0	0	0	0
chr1_25652595	0	0	0	0	0	0	0	0
chr1_25652613	0	0	0	0	0.0024	0	0	0
chr1_25652634	0	0	0	0	0	0	0	0
chr1_25693824	0	0	0	0	0	0	0	0
chr1_25693883	0	0.0006	0	0	0	0	0	0
chr1_25693997	0	0	0	0	0	0	0	0
chr1_25833382	0	0	0	0	0	0	0	0
chr1_25833440	0	0	0	0	0	0	0	0
chr1_25833443	0	0	0	0	0	0	0	0
chr1_25833446	0	0	0	0	0	0	0	0
chr1_25833475	0	0.0017	0	0	0	0	0	0
chr1_25833495	0	0	0.0002	0	0	0	0	0
chr1_25833496	0	0	0	0	0	0	0	0
chr1_25833501	0	0	0	0	0	0	0	0
chr1_25833508	0	0.0001	0	0	0	0	0	0
chr1_25833527	0	0	0	0	0	0	0	0
chr1_25833541	0	0	0	0	0	0	0	0
chr1_25952167	0	0	0	0	0	0	0	0
chr1_26078543	0	0	0	0.0005	0	0	0	0
chr1_26078572	0	0	0	0	0	0	0	0
chr1_26282174	0	0	0	0	0	0	0	0
chr1_26282189	0	0	0	0	0	0.0081	0	0
chr1_26282200	0	0	0.0001	0.0101	0	0	0.0008	0.002
chr1_26282206	0.0005	0	0	0	0	0	0	0
chr1_26282236	0	0	0	0	0	0	0	0
chr1_26282239	0	0	0	0	0	0	0	0
chr1_26282290	0	0	0	0	0	0	0	0
chr1_26282293	0	0.001	0	0	0	0	0	0
chr1_26386615	0	0	0	0	0	0	0	0
chr1_26386642	0	0	0	0	0	0	0	0
chr1_26386764	0	0	0	0	0	0	0	0
chr1_26397827	0	0	0	0.0005	0	0	0	0
chr1_26591674	0	0	0	0	0	0	0	0
chr1_266046	0.0001	0	0	0	0	0	0	0
chr1_266131	0.0001	0	0	0	0	0	0	0
chr1_26827825	0	0	0	0	0	0	0	0
chr1_26972292	0	0	0	0	0	0	0	0
chr1_27091630	0	0	0	0	0	0	0	0
chr1_27091654	0	0	0	0	0	0	0	0
chr1_27091698	0	0	0	0	0	0	0	0
chr1_27091700	0	0	0	0	0	0	0	0
chr1_27119372	0.0014	0	0.0002	0.0001	0	0	0	0
chr1_27134760	0	0	0	0	0	0	0	0
chr1_273033	0	0	0	0	0	0	0	0
chr1_27342510	0	0	0	0	0	0	0	0
chr1_27342613	0	0	0	0	0	0	0	0
chr1_27342630	0	0	0	0	0.0021	0	0	0
chr1_27342638	0	0	0	0	0	0	0	0
chr1_27342730	0	0	0	0	0	0	0	0
chr1_27342844	0	0	0	0	0	0	0	0
chr1_27592575	0	0	0	0	0	0	0	0
chr1_27592677	0.0016	0.0026	0	0	0	0	0	0
chr1_27592697	0	0	0	0	0	0	0	0
chr1_27592731	0	0	0	0	0	0	0	0
chr1_2769513	0	0	0	0	0	0	0	0
chr1_27777050	0	0	0	0.0006	0	0	0	0
chr1_27786746	0	0.0008	0	0	0	0	0	0
chr1_27786753	0	0	0	0.0008	0	0	0	0
chr1_27786764	0	0	0	0	0	0	0	0
chr1_27786800	0	0	0	0	0	0	0	0
chr1_27786807	0	0	0	0	0	0	0	0
chr1_27786893	0	0	0	0.0001	0	0	0	0
chr1_27786903	0	0	0	0	0	0	0	0
chr1_27786908	0	0	0	0	0	0	0	0
chr1_27786924	0	0	0	0.0002	0	0	0	0
chr1_28355720	0	0	0	0	0	0	0	0
chr1_28355747	0	0	0	0.0003	0	0	0	0
chr1_28355753	0	0	0.0001	0	0	0	0	0
chr1_28355754	0	0	0	0	0	0	0	0
chr1_28355784	0	0	0	0	0	0	0	0
chr1_28355800	0	0	0	0	0	0	0	0
chr1_28355812	0	0	0	0	0	0	0	0
chr1_28959573	0	0	0	0.0001	0	0	0	0
chr1_28959644	0	0	0	0	0	0	0	0
chr1_29282674	0	0	0	0	0	0	0	0
chr1_29282706	0	0	0	0	0	0	0	0
chr1_29348529	0	0	0	0	0	0	0	0
chr1_29356599	0	0	0	0	0	0	0	0
chr1_29515118	0	0	0	0	0	0	0	0
chr1_29515310	0.0047	0	0	0.0002	0	0	0	0
chr1_29643673	0	0.0004	0	0	0	0	0	0
chr1_29643675	0	0	0	0	0	0	0	0
chr1_29689626	0	0	0	0	0	0	0	0
chr1_30001942	0	0	0	0	0	0	0	0
chr1_30291583	0.0003	0	0	0	0	0	0	0
chr1_30291690	0	0.0009	0	0.0031	0	0	0	0
chr1_30291695	0	0	0	0	0	0	0	0
chr1_30294292	0	0	0	0	0	0	0	0
chr1_30312125	0	0.0001	0	0	0	0	0	0
chr1_30506474	0	0	0	0	0	0	0	0
chr1_30584204	0	0	0	0	0	0	0	0
chr1_307331	0	0	0	0	0	0	0	0
chr1_307361	0	0	0	0	0	0	0	0
chr1_307395	0	0.0001	0	0	0	0	0	0
chr1_309795	0	0	0	0	0	0	0	0
chr1_310054	0	0	0	0	0	0	0	0
chr1_310074	0.0002	0	0	0	0	0	0	0
chr1_310096	0	0	0	0	0	0	0	0
chr1_310097	0	0	0	0	0	0	0	0
chr1_310277	0	0	0	0	0	0	0	0
chr1_31073487	0	0.0001	0	0.0008	0	0	0	0
chr1_31073581	0	0	0	0	0	0	0	0
chr1_31073615	0	0	0	0.0001	0	0	0	0
chr1_31102863	0	0.0001	0	0.0001	0	0	0	0
chr1_31102883	0	0	0	0	0	0	0	0
chr1_31118682	0	0	0	0.0003	0	0	0	0
chr1_31404557	0	0.0001	0	0	0	0	0	0.0005
chr1_31404559	0	0	0	0	0	0	0	0.0006
chr1_31404677	0	0	0	0	0	0	0	0
chr1_31404695	0.0014	0	0	0	0	0	0	0
chr1_3145650	0.0001	0	0	0	0	0	0	0
chr1_3145665	0	0	0.0001	0	0	0	0	0
chr1_3145736	0	0	0.0002	0	0	0	0	0
chr1_31472084	0	0	0	0	0	0	0	0
chr1_31472097	0	0	0	0	0	0	0	0
chr1_31472098	0	0	0	0.0004	0	0	0	0
chr1_31472107	0	0	0	0.0016	0	0	0	0
chr1_31472124	0	0	0	0	0	0	0	0
chr1_31472189	0	0	0	0	0	0	0	0
chr1_31472209	0	0	0	0	0	0	0	0
chr1_31472230	0	0	0	0	0	0	0	0
chr1_31472233	0	0	0	0	0	0	0	0
chr1_31472241	0	0	0.0498	0	0	0.0006	0.0479	0
chr1_31472256	0.0003	0.0005	0	0	0	0	0	0.0011
chr1_31683492	0	0.0066	0	0	0	0	0	0
chr1_31817137	0	0	0	0.0001	0	0	0	0
chr1_31817158	0	0	0	0	0	0	0	0
chr1_31817159	0	0	0	0	0	0	0	0
chr1_31817170	0	0	0	0	0	0	0	0
chr1_31817176	0	0	0	0	0	0	0	0
chr1_31817178	0.0003	0	0	0	0.0004	0	0	0
chr1_31817181	0	0	0	0	0	0	0	0
chr1_31817184	0	0	0	0	0	0	0	0
chr1_31817192	0	0	0	0	0	0	0	0
chr1_31817221	0	0	0	0	0	0	0	0
chr1_31817248	0	0	0	0	0	0	0	0
chr1_31863868	0	0	0	0	0	0	0	0
chr1_31864023	0	0	0	0	0	0	0	0
chr1_31909334	0	0.0008	0.0001	0.0007	0	0	0	0
chr1_31909358	0	0	0	0	0	0	0	0
chr1_31931002	0	0	0	0	0	0	0	0
chr1_31996051	0	0.0001	0	0	0	0	0	0
chr1_31996057	0.0002	0	0	0	0	0	0	0
chr1_3206994	0	0	0	0.0032	0	0	0	0
chr1_32121962	0	0	0	0	0	0	0	0
chr1_32121977	0	0	0	0	0	0	0	0
chr1_32166834	0	0	0	0	0	0	0	0
chr1_32198888	0.0001	0	0	0.0001	0	0	0	0
chr1_32198902	0.0001	0	0	0	0	0	0	0
chr1_32198910	0	0	0	0	0	0	0	0
chr1_32198912	0	0	0	0	0	0	0	0
chr1_32198934	0.0011	0	0	0	0	0	0	0
chr1_32198940	0	0	0	0	0	0	0	0
chr1_32198964	0.0001	0	0.0005	0	0	0	0	0
chr1_32198974	0	0	0	0	0	0	0	0
chr1_32198984	0.0005	0	0	0	0.0054	0	0	0
chr1_32198986	0	0	0	0	0	0	0	0
chr1_32199002	0	0	0	0	0	0	0	0
chr1_32199004	0	0.0003	0	0	0.0003	0	0	0
chr1_32199021	0	0	0	0.0015	0	0	0	0.1119
chr1_32199024	0	0	0	0.0004	0	0	0	0
chr1_32316631	0	0	0.0002	0	0	0	0	0
chr1_32960924	0	0	0	0.0002	0	0	0	0
chr1_32960925	0	0	0	0	0	0	0	0
chr1_32960975	0	0	0	0	0	0	0	0
chr1_32961107	0	0	0	0	0	0	0	0
chr1_33084201	0	0	0	0	0	0	0	0
chr1_33084259	0	0	0	0	0	0	0	0
chr1_33084293	0	0	0	0	0	0	0	0
chr1_33084300	0	0	0	0	0	0	0	0
chr1_33084305	0	0	0	0	0	0	0	0
chr1_33084325	0	0	0	0	0	0	0	0
chr1_33084345	0	0	0	0	0	0	0	0
chr1_33197454	0	0	0	0	0	0	0	0
chr1_33197549	0	0	0	0	0	0	0	0
chr1_33236525	0	0	0	0	0	0	0	0
chr1_33245569	0	0	0	0	0	0	0	0
chr1_33358362	0	0	0	0	0	0	0	0
chr1_33645080	0	0	0	0	0	0	0	0
chr1_33645095	0	0	0	0	0	0	0	0
chr1_33645186	0	0	0	0	0	0	0	0
chr1_3381835	0	0	0	0	0	0	0	0
chr1_3381974	0	0	0	0	0	0	0	0
chr1_33984027	0	0	0	0	0	0	0	0
chr1_34194682	0	0	0	0	0	0	0	0
chr1_34398443	0	0	0	0	0	0	0	0
chr1_34814101	0	0	0	0	0	0	0	0
chr1_34842310	0	0	0	0.0005	0	0	0	0
chr1_34842411	0	0	0	0	0	0	0	0
chr1_34842474	0.0028	0.0003	0.0006	0	0	0	0.0024	0
chr1_34842479	0	0	0	0	0	0	0	0
chr1_34974215	0	0	0	0	0	0	0	0
chr1_34991307	0	0	0	0	0	0	0	0
chr1_34991313	0	0	0	0	0	0	0	0
chr1_35102158	0	0	0	0	0	0	0	0
chr1_35102240	0	0.0002	0	0	0	0	0	0
chr1_35266149	0	0	0	0	0	0	0	0
chr1_35266159	0	0.0004	0	0	0	0	0	0
chr1_35266193	0	0	0	0	0	0	0	0
chr1_35266225	0	0	0	0	0	0	0	0
chr1_35266263	0	0	0	0	0	0	0	0
chr1_35266272	0	0	0	0	0	0	0	0
chr1_35430065	0.0004	0	0	0	0	0	0	0
chr1_35430096	0	0	0	0	0	0	0	0
chr1_35430111	0	0	0	0	0	0	0	0
chr1_35430113	0	0	0	0	0	0	0	0
chr1_35430177	0	0	0	0	0	0	0	0
chr1_35430228	0	0	0.0002	0	0	0	0	0
chr1_35430237	0	0	0	0	0	0	0	0
chr1_35464776	0.0005	0.0004	0	0.0002	0	0	0	0
chr1_35572723	0.0029	0.0036	0	0	0	0	0	0
chr1_35578278	0	0.0003	0	0	0	0	0	0
chr1_35690853	0	0	0	0	0	0	0	0
chr1_35691877	0	0.0007	0	0	0	0	0	0
chr1_35691930	0.0001	0	0	0	0	0	0	0
chr1_35691965	0	0	0	0	0	0	0	0
chr1_35691989	0	0.0006	0	0	0	0	0	0
chr1_35855007	0.0003	0	0	0	0	0	0	0
chr1_35945642	0	0	0	0	0	0	0	0
chr1_3600578	0	0	0	0	0	0	0	0
chr1_3600631	0	0.0006	0	0	0	0.0057	0	0
chr1_3600725	0	0.0006	0	0	0	0	0	0
chr1_36180913	0	0	0	0	0	0	0	0
chr1_36181037	0	0	0	0	0	0	0	0
chr1_36298317	0	0	0	0	0	0	0	0
chr1_36318506	0	0	0	0	0	0	0	0
chr1_36318513	0	0	0	0	0	0	0	0
chr1_36367240	0	0.0001	0	0	0	0	0	0
chr1_36622157	0	0	0	0	0	0	0	0
chr1_366537	0.002	0	0	0	0	0	0	0
chr1_3674321	0	0	0	0	0	0	0	0
chr1_36759122	0	0	0	0	0	0	0	0
chr1_36768401	0	0	0	0	0	0	0	0
chr1_36768779	0	0	0	0	0	0	0	0
chr1_36768786	0	0	0	0.0002	0	0	0	0
chr1_36768805	0	0	0	0	0	0	0	0
chr1_36779235	0	0	0	0	0	0	0	0
chr1_36817693	0	0	0	0	0	0	0	0
chr1_36944112	0.0035	0.0158	0	0	0	0.038	0	0
chr1_36944229	0.0001	0	0	0	0	0	0	0
chr1_36944230	0	0	0	0	0	0	0	0
chr1_36944273	0	0	0	0	0	0	0	0
chr1_36968143	0	0	0	0	0	0	0	0
chr1_36968254	0	0	0	0	0	0	0	0
chr1_37026237	0	0	0	0	0	0	0	0
chr1_37030009	0	0	0	0	0	0	0	0
chr1_37135529	0	0.0002	0	0	0	0	0	0
chr1_37291181	0.0003	0	0	0	0	0	0	0
chr1_37307699	0	0	0	0	0	0	0	0
chr1_37307725	0	0	0	0	0	0	0	0
chr1_37307734	0	0	0	0	0	0	0	0
chr1_37307737	0	0	0	0	0	0	0	0
chr1_37307742	0	0	0	0	0	0	0	0
chr1_37307749	0	0	0	0	0	0	0	0
chr1_382548	0	0	0	0	0	0	0	0.0003
chr1_391804	0	0	0	0	0	0	0	0
chr1_3966757	0	0	0	0	0	0	0	0
chr1_3967227	0	0	0	0	0	0	0	0
chr1_4133338	0	0	0	0	0	0	0	0
chr1_4133341	0	0	0	0	0	0	0	0
chr1_4179017	0.0002	0	0	0	0	0	0	0
chr1_4298024	0	0	0	0.0002	0	0	0	0
chr1_4298152	0	0	0.0001	0	0	0	0	0
chr1_4357006	0	0	0	0	0	0	0	0
chr1_4968892	0	0	0	0	0	0	0	0
chr1_5304371	0	0	0.0006	0.002	0	0	0	0
chr1_5304385	0	0.0003	0	0	0	0	0	0
chr1_5304394	0	0	0	0.0001	0	0	0	0
chr1_5304396	0	0	0	0	0	0	0	0
chr1_5304410	0	0	0.0005	0.0095	0	0	0	0
chr1_5342141	0	0	0	0	0	0	0	0
chr1_5342221	0	0	0	0	0	0	0	0
chr1_5877590	0	0	0	0	0	0	0	0
chr1_5877630	0	0	0	0	0	0	0	0
chr1_5877705	0	0	0	0	0	0	0	0
chr1_6040759	0	0	0	0	0	0	0	0
chr1_6374743	0	0	0	0	0	0	0	0
chr1_6506700	0	0	0	0	0	0	0	0
chr1_6506714	0	0.0009	0	0	0	0	0	0
chr1_6506718	0	0	0	0	0	0	0	0
chr1_664162	0	0	0	0.0018	0	0	0	0
chr1_664207	0.0001	0	0	0.0091	0	0	0	0
chr1_664329	0	0.0001	0	0	0	0	0	0
chr1_664384	0	0	0	0.001	0	0	0	0
chr1_664409	0	0	0	0.0066	0	0	0	0
chr1_6660987	0	0	0	0.0015	0	0	0	0
chr1_6661015	0	0	0	0	0	0	0	0
chr1_7063458	0	0	0	0	0	0	0	0
chr1_7063586	0.0004	0	0	0	0	0	0	0
chr1_7091405	0	0	0	0	0	0	0	0
chr1_7091464	0	0	0	0	0	0	0	0
chr1_7124720	0	0	0	0.0002	0	0	0	0
chr1_718932	0	0	0	0.0002	0	0	0	0
chr1_718940	0	0.0004	0	0	0	0	0	0
chr1_7386093	0.0004	0	0.0003	0	0	0	0	0
chr1_7386117	0	0	0	0	0	0	0	0
chr1_7386185	0.0102	0.0024	0	0	0.0131	0	0	0
chr1_7449216	0	0	0	0	0	0	0	0
chr1_7579476	0	0	0	0	0	0	0	0
chr1_7579502	0.0007	0.0003	0	0	0	0	0	0
chr1_7579570	0	0	0	0	0	0	0	0
chr1_7999029	0	0	0	0.0001	0	0	0	0
chr1_7999034	0	0	0	0	0	0	0	0
chr1_7999051	0	0.0001	0	0	0	0	0	0
chr1_7999073	0	0.0001	0	0	0	0	0	0
chr1_8009355	0	0	0	0	0	0	0	0
chr1_8237258	0.0001	0	0	0	0	0	0	0
chr1_8237325	0	0	0	0	0	0	0	0
chr1_8316499	0	0	0	0	0	0	0	0
chr1_8752207	0	0	0	0	0	0	0	0
chr1_8890582	0	0	0.0001	0	0	0	0	0
chr1_8890642	0	0	0	0	0	0	0	0
chr1_8947967	0	0	0	0	0	0	0	0
chr1_8947975	0	0	0	0	0	0	0	0
chr1_8948010	0	0	0	0	0	0	0	0
chr1_9077283	0	0	0	0	0	0	0	0
chr1_9093585	0.0003	0	0	0	0	0	0	0
chr1_9093663	0	0	0.0027	0	0	0	0	0
chr1_9093718	0	0.0004	0.0012	0	0	0	0	0
chr1_9093753	0	0	0	0	0	0	0	0
chr1_9140388	0	0	0	0	0	0	0	0
chr1_9140481	0	0	0	0	0	0	0	0
chr1_9140500	0	0	0	0	0	0.0008	0	0
chr1_9140522	0	0	0	0.0001	0.0009	0	0	0
chr1_9236560	0	0	0	0	0	0	0	0
chr1_9236562	0.0002	0.0002	0.0001	0	0	0	0	0
chr1_9236571	0	0	0	0	0	0	0	0
chr1_9236581	0	0.0024	0	0.0014	0	0.0088	0	0
chr1_9236599	0	0	0.0001	0	0	0	0	0
chr1_9236628	0	0	0	0	0	0	0	0
chr1_9241876	0	0	0	0	0	0	0	0
chr1_9242049	0	0	0	0	0	0	0	0
chr1_9651470	0	0.0001	0	0	0	0	0	0
chr10_10018846	0	0	0	0	0	0	0	0
chr10_10074299	0	0.0001	0	0	0	0	0	0
chr10_10074309	0	0	0	0	0	0	0	0
chr10_10074341	0.0001	0	0	0.0001	0	0	0	0
chr10_10074361	0	0	0	0	0	0	0	0
chr10_10074392	0.0009	0	0	0	0	0	0	0
chr10_10074452	0	0	0	0	0	0	0	0
chr10_10074455	0	0	0	0.0006	0	0	0	0
chr10_10081701	0	0	0.0004	0.0013	0	0	0	0
chr10_10081702	0.0006	0.0001	0	0.0004	0	0	0	0
chr10_10081706	0.0003	0.0003	0	0	0	0	0	0
chr10_10081710	0	0	0	0.001	0	0	0	0
chr10_10081730	0	0	0	0	0	0	0	0
chr10_10081744	0	0	0	0.0014	0	0	0	0
chr10_10081753	0	0	0	0	0	0	0	0
chr10_10081756	0.0001	0.0004	0	0	0	0.0009	0	0
chr10_10081773	0.0001	0	0	0.0013	0	0	0	0
chr10_10081776	0	0.0005	0	0.001	0	0	0	0
chr10_10081798	0	0.0003	0	0	0	0	0	0
chr10_10081812	0	0.0003	0	0	0	0	0	0
chr10_10213616	0	0	0	0	0	0	0	0
chr10_10213655	0	0.0001	0	0	0	0	0	0
chr10_10213656	0	0	0	0	0	0	0.0003	0
chr10_10213664	0	0	0	0	0	0	0	0
chr10_10213687	0	0	0.0043	0	0	0	0	0
chr10_10213706	0	0	0.0034	0.0002	0	0	0	0
chr10_10289014	0	0	0	0	0	0	0	0
chr10_10289029	0	0	0	0	0	0	0	0
chr10_10289051	0	0	0	0	0	0	0	0
chr10_10289101	0	0.001	0	0	0	0	0	0
chr10_10479842	0	0	0.0004	0	0	0	0	0
chr10_10479857	0	0	0.002	0	0	0	0	0
chr10_10479859	0	0	0	0	0	0	0	0
chr10_10479864	0	0	0	0	0	0	0	0
chr10_10479869	0	0	0	0	0	0	0	0
chr10_10479874	0	0	0.0004	0.0008	0	0	0	0
chr10_10479929	0.0001	0	0	0	0	0	0	0
chr10_10479952	0	0	0	0	0	0	0	0
chr10_10479959	0	0	0	0	0	0	0	0
chr10_10717374	0	0	0	0	0	0	0	0
chr10_10763783	0	0	0	0	0	0	0	0
chr10_10763784	0	0	0	0	0	0	0	0
chr10_10763802	0	0	0	0.0013	0	0	0	0
chr10_10763812	0	0	0	0	0	0	0	0
chr10_10763818	0	0.0008	0	0	0	0	0	0
chr10_10763834	0	0	0	0.0005	0	0	0	0
chr10_10763840	0	0	0	0	0	0	0	0
chr10_10763875	0	0	0	0	0	0	0	0
chr10_11352005	0.0001	0	0.0002	0	0	0	0	0
chr10_11352011	0	0	0	0	0	0	0	0
chr10_11540736	0	0	0	0	0	0	0	0
chr10_11540753	0	0	0	0	0	0	0	0
chr10_11540772	0	0	0	0.0011	0	0	0	0
chr10_11540817	0	0	0	0	0	0	0	0
chr10_11540828	0	0	0	0	0	0	0	0
chr10_11540836	0	0	0	0	0	0	0	0
chr10_11540841	0	0	0	0	0	0	0.0014	0
chr10_11540863	0	0	0	0	0	0	0	0
chr10_11540871	0	0	0	0	0	0	0	0
chr10_11638763	0	0	0	0	0	0	0	0
chr10_11638807	0	0	0	0	0	0	0	0
chr10_11638822	0	0	0	0	0	0	0	0
chr10_11638850	0	0	0	0	0	0	0	0
chr10_11696793	0	0	0	0	0	0	0	0
chr10_11834479	0	0	0	0	0	0	0	0
chr10_11904864	0	0	0	0	0	0	0	0
chr10_11904892	0	0	0	0.001	0	0	0	0
chr10_11904896	0	0	0	0	0	0	0	0
chr10_11904905	0	0	0	0	0	0	0	0
chr10_11904923	0	0	0	0	0	0	0	0
chr10_11905002	0	0	0	0	0	0	0	0
chr10_11905044	0	0	0	0	0	0	0	0
chr10_11981259	0	0	0.0007	0	0	0	0	0
chr10_11981262	0	0	0	0	0	0	0	0
chr10_11981278	0	0	0	0	0	0	0	0
chr10_12387880	0	0	0	0	0	0	0	0
chr10_12387887	0	0	0	0	0	0	0	0
chr10_12387902	0	0	0	0	0	0	0	0
chr10_12387979	0	0	0	0	0	0	0	0
chr10_12387980	0	0	0	0	0	0	0	0
chr10_12388014	0	0	0	0	0	0	0	0
chr10_12528204	0	0	0.0023	0.0002	0	0	0	0
chr10_12528205	0	0	0	0	0	0	0	0
chr10_12528223	0	0	0	0	0	0	0	0
chr10_12528260	0	0	0	0	0	0	0	0
chr10_12528286	0	0	0	0	0	0	0	0
chr10_12528302	0	0	0	0	0	0	0	0
chr10_12528320	0.0003	0	0	0	0	0	0	0
chr10_12528448	0	0	0.0001	0	0	0	0	0
chr10_12528516	0	0	0	0	0	0	0	0
chr10_12622510	0	0	0	0	0	0	0	0
chr10_12622515	0	0	0	0.0001	0	0	0	0
chr10_12622541	0	0	0	0	0	0	0	0
chr10_12622551	0	0	0	0	0	0	0	0
chr10_12622598	0	0	0	0	0	0	0	0
chr10_12622604	0	0	0	0	0	0	0	0
chr10_12622606	0	0	0	0	0	0	0	0
chr10_12622673	0	0	0	0	0	0	0	0
chr10_12634411	0	0	0	0	0	0	0	0
chr10_12634416	0	0	0	0	0	0	0	0
chr10_12634426	0	0	0	0	0	0	0	0
chr10_12634453	0	0	0	0	0	0	0	0
chr10_12634471	0	0	0	0	0	0	0	0
chr10_12634477	0	0	0	0	0	0	0	0
chr10_12634509	0	0	0	0	0	0	0	0
chr10_12634522	0	0	0	0	0	0	0	0
chr10_12634524	0	0	0	0	0	0	0	0
chr10_12634528	0	0.0008	0	0	0	0	0	0
chr10_12634542	0	0	0	0	0	0	0	0
chr10_12634543	0	0	0	0	0	0	0	0
chr10_12696677	0	0	0	0	0	0	0	0
chr10_12696707	0	0	0.0001	0	0	0	0	0
chr10_12696718	0	0	0	0	0	0	0	0
chr10_12696736	0	0	0	0	0	0	0	0
chr10_12696743	0	0	0	0	0	0	0	0
chr10_12696792	0	0	0	0	0	0	0	0
chr10_12696809	0	0	0	0	0	0	0	0
chr10_12696819	0	0	0	0	0	0	0	0
chr10_12696841	0	0	0	0	0	0	0	0
chr10_12758013	0	0	0.0029	0.0005	0	0	0	0
chr10_12758016	0	0	0	0	0	0	0	0
chr10_12758027	0	0.0007	0	0	0	0	0	0
chr10_12758035	0	0	0	0	0	0	0	0
chr10_12758044	0	0	0	0	0	0	0	0
chr10_12758057	0	0	0	0	0	0	0	0
chr10_12758058	0	0	0.0006	0	0	0	0	0
chr10_12758091	0	0	0	0	0	0	0	0
chr10_12758114	0	0	0	0	0	0	0	0
chr10_12758117	0	0	0	0	0	0	0	0
chr10_12758137	0	0	0	0	0	0	0	0
chr10_12758141	0	0	0	0	0	0	0	0
chr10_12758156	0	0	0	0	0	0	0	0
chr10_12927822	0	0	0	0	0	0	0	0
chr10_12927830	0	0	0.0003	0	0	0	0	0
chr10_12927832	0	0	0	0.0022	0	0	0	0
chr10_12927871	0	0	0	0	0	0	0	0
chr10_12927879	0	0	0	0	0	0	0	0
chr10_12927906	0	0	0	0	0	0	0	0
chr10_12927915	0	0	0	0	0	0	0	0
chr10_12927985	0	0	0	0	0	0	0	0
chr10_130493	0	0	0.0006	0	0	0	0.0014	0
chr10_13091094	0	0	0	0	0	0	0	0
chr10_13091110	0	0	0	0	0	0	0	0
chr10_13091114	0	0	0	0	0	0	0	0
chr10_13091125	0	0	0.0002	0	0	0	0	0
chr10_13176805	0	0	0	0	0	0	0	0
chr10_13176811	0	0	0	0	0	0	0	0
chr10_13176825	0	0	0	0	0	0	0	0
chr10_13176903	0	0.0008	0	0	0	0	0	0
chr10_13198638	0.0002	0	0.0003	0	0	0	0	0
chr10_13198684	0.0001	0	0	0	0	0	0	0
chr10_1324672	0	0	0	0	0	0	0	0
chr10_1324693	0	0	0	0	0	0	0	0
chr10_13394215	0.0006	0	0	0	0	0	0	0
chr10_13394279	0.0024	0	0	0.0003	0	0	0	0
chr10_13634448	0	0	0	0	0	0	0	0
chr10_13699810	0	0	0	0	0	0	0	0
chr10_13740789	0	0	0	0	0	0	0	0
chr10_13740799	0	0	0	0	0	0	0	0
chr10_13740820	0	0	0	0	0	0	0	0
chr10_13740832	0	0	0	0	0	0	0	0
chr10_13740929	0	0	0	0	0	0	0	0
chr10_13877378	0	0	0	0.0006	0	0	0	0
chr10_13877393	0.0001	0.0001	0	0	0	0	0	0
chr10_13877410	0	0.0002	0	0.0008	0	0	0	0
chr10_13877428	0	0	0	0	0	0	0	0
chr10_13877460	0	0	0	0	0	0	0	0
chr10_13877467	0	0	0.0005	0	0	0	0	0
chr10_14410372	0	0	0	0	0	0	0	0
chr10_14410374	0	0	0	0	0	0	0	0
chr10_14410388	0	0	0	0	0	0	0	0
chr10_14410392	0	0	0	0	0	0	0	0
chr10_14410409	0	0	0.0001	0	0	0	0	0
chr10_14473933	0	0	0	0	0	0	0	0
chr10_14473934	0	0.0002	0	0	0	0	0	0
chr10_14473949	0	0	0	0	0	0	0	0
chr10_14473951	0	0	0	0	0	0	0	0
chr10_14474038	0	0	0	0	0	0	0	0
chr10_14474039	0	0	0	0	0	0	0	0
chr10_14474090	0	0	0	0	0	0	0	0
chr10_14474110	0	0	0	0	0	0	0	0
chr10_14653581	0	0.0005	0	0	0	0	0.0009	0
chr10_14653607	0	0	0	0	0	0	0	0
chr10_14653609	0	0	0	0	0	0	0	0
chr10_14653616	0	0	0	0	0	0	0	0
chr10_14653626	0	0	0	0	0	0	0	0
chr10_14653630	0	0	0	0	0	0	0	0
chr10_14653715	0	0	0	0	0	0	0	0
chr10_14653730	0	0	0	0	0	0	0	0
chr10_14653731	0.0004	0	0	0	0	0	0	0
chr10_14653748	0	0	0	0	0	0	0	0
chr10_14653754	0	0	0.0084	0	0	0	0.0258	0
chr10_14653764	0	0.0009	0	0	0	0	0	0
chr10_14653847	0	0	0	0	0	0	0	0
chr10_14717069	0	0	0	0	0	0	0	0
chr10_14717071	0	0	0	0	0	0	0	0
chr10_14717072	0	0	0	0	0	0	0	0
chr10_14717082	0	0	0	0	0	0	0	0
chr10_14717136	0	0	0	0.0001	0	0	0	0
chr10_14717137	0.0012	0	0	0	0	0	0	0
chr10_14717194	0	0	0	0	0	0	0	0
chr10_14717225	0	0	0	0	0	0	0	0
chr10_14717227	0	0	0	0	0	0	0	0
chr10_14717243	0	0	0	0	0	0	0	0
chr10_14717261	0	0	0.0011	0	0	0	0	0
chr10_14717262	0	0	0	0	0	0	0	0
chr10_14796508	0	0	0	0	0	0	0	0
chr10_1486204	0	0	0	0	0	0	0	0
chr10_1486315	0.0004	0	0	0	0	0	0	0
chr10_14915841	0	0	0	0	0	0	0	0
chr10_14915864	0	0	0.0002	0.0046	0	0	0	0
chr10_14915901	0	0	0	0	0	0	0	0
chr10_14915926	0	0	0.0007	0	0	0	0	0
chr10_14915950	0	0	0	0	0	0	0	0
chr10_14915972	0.0008	0	0	0	0	0	0	0
chr10_14920761	0	0	0	0	0	0	0	0
chr10_14920796	0	0	0	0	0	0	0	0
chr10_14920852	0	0	0	0	0	0	0	0
chr10_14920915	0	0	0	0	0	0	0	0
chr10_15028461	0	0	0.0006	0	0	0	0	0
chr10_15028463	0	0	0	0	0	0	0	0
chr10_15028471	0	0	0	0	0	0	0	0
chr10_15028579	0	0	0	0	0	0	0	0
chr10_15028586	0	0	0	0	0	0	0	0
chr10_15028652	0	0	0	0	0	0	0	0
chr10_15028684	0	0	0	0	0	0	0	0
chr10_15028856	0	0	0.0001	0	0	0	0	0
chr10_15045438	0	0	0	0	0	0	0.0003	0
chr10_15045446	0	0	0	0	0	0	0	0
chr10_15045484	0	0	0	0	0	0	0	0
chr10_15045496	0.0002	0	0	0	0	0	0	0
chr10_15045507	0.0003	0	0	0	0	0	0	0
chr10_15045527	0	0	0.0001	0	0	0	0	0
chr10_15045530	0	0	0	0	0	0	0	0
chr10_15045533	0	0	0	0	0	0	0	0
chr10_15045550	0.0004	0	0	0	0	0	0	0
chr10_15045566	0	0	0	0	0	0	0	0
chr10_15045568	0	0	0	0	0	0	0	0
chr10_15045586	0	0	0	0	0	0	0	0
chr10_1561446	0	0	0	0	0	0	0	0
chr10_15778539	0	0	0	0	0	0	0	0
chr10_15778613	0	0.0003	0	0	0	0	0	0
chr10_15778628	0	0	0.0164	0	0	0.0007	0.0461	0
chr10_15778633	0	0	0	0	0	0	0	0
chr10_15778634	0	0	0	0	0	0	0	0
chr10_15778649	0.0024	0	0	0	0	0	0	0
chr10_15778652	0	0	0	0.0001	0	0	0	0
chr10_15778679	0	0.0002	0	0.0012	0	0	0	0
chr10_15778686	0	0	0	0	0	0	0	0
chr10_15778695	0	0	0	0	0	0	0	0
chr10_1596956	0	0	0	0	0	0	0	0
chr10_16040926	0	0	0	0	0	0	0	0
chr10_1638060	0	0	0	0	0	0	0	0
chr10_1638303	0	0	0	0	0	0	0	0
chr10_1638318	0	0	0	0	0	0	0	0
chr10_1638330	0.0014	0	0	0	0	0	0	0
chr10_1638354	0.0011	0	0	0	0	0	0	0.0016
chr10_1638368	0	0	0	0	0	0	0	0
chr10_16465530	0	0.0001	0.0008	0	0	0	0	0
chr10_16465532	0	0	0	0	0	0	0	0
chr10_16465535	0	0	0	0	0	0	0	0
chr10_16465550	0	0	0	0	0	0	0	0
chr10_16465551	0	0	0	0	0	0	0	0
chr10_16465661	0	0	0	0	0	0	0	0
chr10_16465672	0	0	0	0	0	0	0	0
chr10_16473988	0	0	0	0	0	0	0	0
chr10_16474013	0	0	0	0	0	0	0	0
chr10_16474046	0	0	0	0	0	0	0	0
chr10_1652771	0.0004	0	0	0	0	0	0	0
chr10_1652781	0	0	0	0	0	0	0	0
chr10_1652783	0	0	0	0	0	0	0	0
chr10_1652815	0	0	0	0	0	0	0	0
chr10_16854817	0	0.0001	0	0	0	0	0	0
chr10_16854848	0	0	0	0	0	0	0.0001	0
chr10_1698979	0	0	0	0	0	0	0	0
chr10_1699086	0	0	0	0	0	0	0	0
chr10_17120548	0	0	0	0	0	0	0	0.0007
chr10_17120552	0	0	0	0.0013	0	0	0	0
chr10_17120561	0	0	0	0	0	0	0	0
chr10_17120575	0	0	0	0	0	0	0	0
chr10_17203990	0	0	0	0	0	0	0	0
chr10_17204007	0	0.0004	0	0	0	0	0	0
chr10_17204039	0	0	0	0	0	0	0	0
chr10_17204049	0	0	0	0	0	0	0	0
chr10_17204083	0	0	0	0	0	0	0	0
chr10_17204099	0	0	0	0.0005	0	0	0	0
chr10_17204129	0	0	0	0	0	0	0	0
chr10_17204132	0	0	0	0	0	0	0	0
chr10_17204133	0	0.0017	0	0	0	0	0	0
chr10_17354743	0	0	0	0	0	0	0	0
chr10_17425549	0	0	0	0	0	0	0	0
chr10_17425561	0	0	0	0	0	0	0	0
chr10_17425590	0	0	0	0	0	0	0	0
chr10_17433876	0	0	0	0	0	0	0	0
chr10_17470421	0	0	0	0	0	0	0	0
chr10_17491102	0	0	0	0	0	0	0	0
chr10_17491126	0.0004	0	0	0	0	0	0	0
chr10_17491202	0	0.0008	0	0	0	0	0.0014	0
chr10_17491222	0	0	0	0	0	0	0	0
chr10_17491243	0	0	0	0	0.0019	0	0	0
chr10_17491333	0	0	0	0	0	0	0	0
chr10_17736510	0.0002	0	0	0.0001	0	0	0	0
chr10_17929547	0	0.0006	0	0	0	0	0	0
chr10_17929549	0	0	0	0	0	0	0	0
chr10_17929560	0	0	0	0.0049	0	0	0	0
chr10_17929611	0	0	0	0	0	0	0	0
chr10_17929629	0	0	0	0	0	0	0	0
chr10_17929641	0	0	0	0	0	0	0	0
chr10_17929647	0	0	0	0	0	0	0	0
chr10_17929648	0	0	0	0	0	0	0	0
chr10_17929663	0	0	0	0	0	0	0	0
chr10_17989529	0	0	0	0	0	0	0	0
chr10_17998802	0	0	0	0	0	0	0	0
chr10_17998833	0	0	0	0	0	0	0	0
chr10_17998850	0	0	0	0	0	0	0	0
chr10_17998851	0	0	0	0	0	0	0	0
chr10_17998982	0	0	0	0	0	0	0	0
chr10_18031896	0.0001	0	0	0	0	0	0	0
chr10_18284723	0	0.0002	0	0.0006	0	0	0	0
chr10_18284857	0	0	0	0	0	0	0	0
chr10_18325499	0	0	0	0	0	0	0	0
chr10_19026829	0	0	0	0.0104	0	0	0	0
chr10_19026911	0	0	0	0.0029	0	0	0	0.0072
chr10_19026925	0	0	0	0.0005	0	0	0	0.0036
chr10_19232354	0	0	0.0001	0	0	0	0	0
chr10_19232468	0.0011	0	0	0	0	0	0	0
chr10_19232498	0	0	0	0	0	0	0	0
chr10_19339587	0	0	0	0	0	0	0	0
chr10_19339603	0	0	0	0	0	0	0	0
chr10_19339749	0	0	0	0	0	0	0	0
chr10_19339775	0	0	0	0	0	0	0	0
chr10_19339777	0	0	0	0	0	0	0	0
chr10_19380573	0	0	0	0	0	0	0	0
chr10_19380585	0.0013	0.0006	0	0	0.0085	0	0	0
chr10_19380606	0	0	0.0001	0	0	0	0	0
chr10_19380607	0	0	0	0	0	0	0	0
chr10_19380642	0	0	0.0001	0	0	0	0	0
chr10_19380666	0	0	0	0	0	0	0	0
chr10_19380679	0	0	0	0	0	0	0	0
chr10_19380681	0.0004	0	0	0	0	0	0	0
chr10_19380682	0	0	0	0	0	0	0	0
chr10_19550236	0	0	0	0	0	0	0	0
chr10_19550325	0	0	0	0	0	0	0	0
chr10_19550392	0	0	0	0	0	0	0	0
chr10_19590239	0	0.0007	0	0	0	0	0	0
chr10_19604702	0	0	0	0	0	0	0	0
chr10_19604704	0	0	0	0	0	0	0	0
chr10_19604744	0	0	0	0	0	0	0	0
chr10_19604748	0.0031	0.0002	0	0	0	0	0	0
chr10_19604752	0	0.0011	0	0	0	0	0	0
chr10_19604768	0	0	0	0	0	0	0	0
chr10_19604774	0	0	0	0	0	0	0	0
chr10_19604814	0	0	0	0	0	0	0	0
chr10_19646083	0	0	0	0.0128	0	0	0	0
chr10_19646094	0	0	0	0.0041	0	0	0	0
chr10_19714016	0	0	0	0.0003	0	0	0	0
chr10_19749881	0	0	0	0	0	0	0	0
chr10_19749909	0	0	0	0	0	0	0	0
chr10_20463525	0	0	0	0.0014	0	0	0	0
chr10_20463530	0	0	0	0	0	0	0	0
chr10_20463548	0	0	0	0	0.0057	0	0	0
chr10_20463568	0	0	0	0	0	0	0	0
chr10_20463583	0	0	0	0	0	0	0	0
chr10_20463652	0	0	0	0	0	0	0	0
chr10_20505530	0	0	0	0.0026	0	0	0	0
chr10_20521776	0	0	0	0	0	0	0	0
chr10_20521797	0	0	0	0	0	0	0	0
chr10_20521832	0	0	0	0	0	0	0	0
chr10_20831205	0	0	0	0	0	0	0	0
chr10_21041961	0.0013	0	0	0	0	0	0	0.0007
chr10_21041969	0	0	0	0	0	0	0	0
chr10_21042049	0	0	0	0	0	0	0	0
chr10_21042055	0	0	0	0	0	0	0	0
chr10_21042057	0	0	0.0001	0	0	0	0	0
chr10_21042075	0.0001	0	0	0	0	0	0	0
chr10_21042083	0	0	0.0001	0	0	0	0	0
chr10_21042109	0	0	0.0007	0	0	0	0	0
chr10_21042111	0	0	0	0	0	0	0	0
chr10_21042137	0.0008	0	0	0.0007	0	0	0	0
chr10_21042148	0.0004	0	0	0	0	0	0	0
chr10_21042151	0	0	0	0	0	0	0	0
chr10_21042174	0	0	0	0	0	0	0	0
chr10_21057929	0	0	0	0	0	0	0	0
chr10_21057969	0.0025	0	0	0	0	0	0	0
chr10_21131591	0	0	0	0	0	0	0	0.0016
chr10_21131702	0	0	0	0	0	0	0	0
chr10_21587889	0	0	0	0	0	0	0	0
chr10_21671732	0.0005	0	0	0	0	0	0	0
chr10_21671923	0	0	0	0	0	0	0	0
chr10_21672929	0	0	0	0	0	0	0	0
chr10_21689697	0	0.0006	0	0.001	0	0	0	0
chr10_21689728	0	0	0	0.0002	0	0	0	0
chr10_21689796	0	0	0.0002	0	0	0	0	0
chr10_21713376	0	0	0	0	0	0	0	0
chr10_21713409	0	0	0	0	0	0	0	0
chr10_21713444	0	0	0	0	0	0	0	0
chr10_2456828	0	0.0006	0	0.0001	0	0	0	0
chr10_2544779	0	0	0	0	0	0	0	0
chr10_2544819	0	0	0	0	0	0	0	0
chr10_2544945	0	0	0.0002	0.0003	0	0	0	0
chr10_2544954	0	0	0	0.0204	0	0	0	0
chr10_2588737	0	0	0	0	0	0	0	0
chr10_2652240	0.0007	0.0015	0	0	0	0	0	0.0116
chr10_2652246	0	0.0015	0	0	0	0	0	0.0024
chr10_2652251	0	0	0.0028	0	0	0	0	0
chr10_2652262	0	0	0.0001	0	0	0	0	0
chr10_2652263	0	0	0	0	0	0	0	0
chr10_2652274	0.0004	0	0	0	0	0	0	0
chr10_2652282	0	0	0	0	0	0	0	0
chr10_2800515	0	0	0	0	0	0	0	0
chr10_2800544	0	0	0	0	0	0	0	0
chr10_2800554	0	0	0	0	0	0	0	0
chr10_2800584	0	0	0	0	0	0	0	0
chr10_2800595	0	0	0	0	0	0	0	0
chr10_2800599	0	0	0	0	0	0	0	0
chr10_2800616	0	0	0	0	0	0	0	0
chr10_2800640	0	0	0	0	0	0	0	0
chr10_2800652	0	0	0	0	0	0	0	0
chr10_2800659	0	0	0	0	0	0	0	0
chr10_2800661	0	0	0	0	0	0	0	0
chr10_2800663	0	0.0002	0	0	0	0	0	0
chr10_2800674	0	0	0	0	0	0	0	0
chr10_2800691	0	0.0002	0.0001	0	0	0	0	0
chr10_2958365	0	0	0	0	0	0	0	0
chr10_2958372	0	0	0	0	0	0	0	0
chr10_2960179	0.0029	0	0	0	0	0	0	0
chr10_2960243	0	0	0	0	0	0	0	0
chr10_2960292	0.0007	0	0	0	0	0	0	0
chr10_2960303	0.0001	0	0	0	0	0	0	0
chr10_2960332	0	0	0	0	0	0	0	0
chr10_2960343	0	0	0	0	0	0	0	0
chr10_2960365	0	0	0	0	0	0	0	0
chr10_309459	0	0.0001	0	0	0	0	0	0
chr10_309491	0	0	0	0	0	0	0	0
chr10_310711	0	0	0	0	0	0	0	0
chr10_310712	0.0005	0	0	0.0001	0	0	0	0
chr10_310735	0	0	0	0	0	0	0	0
chr10_310786	0	0	0	0	0	0	0	0
chr10_310808	0	0	0	0	0	0	0	0
chr10_310828	0	0	0	0	0	0	0	0
chr10_3138991	0.0018	0	0	0	0	0	0	0
chr10_336627	0	0	0	0	0	0	0	0
chr10_336634	0	0	0	0	0	0	0	0
chr10_3385121	0	0	0	0	0	0	0	0
chr10_3636017	0	0	0	0	0	0	0	0
chr10_3636020	0	0	0	0	0	0	0	0
chr10_3777137	0	0	0	0	0	0	0	0
chr10_3897374	0	0	0	0	0	0	0	0
chr10_4010730	0	0	0	0	0	0	0	0
chr10_4010735	0	0	0	0	0	0	0	0
chr10_4010771	0	0	0	0	0	0	0	0
chr10_4010781	0.0077	0	0	0	0.0416	0	0	0
chr10_4010791	0	0	0	0	0	0	0	0
chr10_4106635	0	0	0	0	0	0	0	0
chr10_4106636	0	0	0	0	0	0	0	0
chr10_4106727	0	0	0	0	0	0	0	0
chr10_4205117	0	0	0.0001	0	0	0	0	0
chr10_4295747	0	0	0	0	0	0	0	0
chr10_4295769	0	0	0	0	0	0	0	0
chr10_4295887	0	0	0	0	0	0	0	0
chr10_4295924	0	0	0	0	0	0	0	0
chr10_4336342	0	0	0	0	0	0	0	0
chr10_4336361	0	0	0	0	0	0	0	0
chr10_4336371	0	0	0	0	0	0	0	0
chr10_4336440	0	0	0	0	0	0	0	0
chr10_4336521	0	0	0	0	0	0	0	0
chr10_4336610	0	0	0	0.002	0	0	0	0.0106
chr10_4336619	0	0.0014	0	0	0	0	0	0
chr10_4337971	0	0.0009	0	0	0	0	0	0
chr10_4338127	0	0	0	0	0	0	0	0
chr10_4412160	0	0	0.0006	0	0	0	0	0
chr10_4412161	0	0	0	0	0	0	0	0
chr10_4413338	0	0	0	0	0	0	0	0
chr10_4413372	0	0.0004	0	0	0	0	0	0
chr10_4571434	0	0	0	0	0	0	0	0
chr10_4775242	0	0	0	0	0	0	0	0
chr10_4775278	0	0	0	0	0	0	0	0
chr10_4775303	0	0	0	0	0	0	0	0
chr10_4775321	0	0	0	0	0	0	0	0
chr10_4775323	0	0	0	0	0	0	0	0
chr10_4775348	0	0	0	0	0	0	0	0
chr10_4775386	0	0	0	0	0	0	0	0
chr10_4775387	0.0003	0	0	0	0	0	0	0
chr10_4775406	0	0	0	0	0	0	0	0
chr10_4775409	0	0	0	0	0	0	0	0
chr10_4775413	0	0	0	0	0	0	0	0
chr10_4775421	0	0	0	0	0	0	0	0
chr10_4775444	0	0	0	0	0	0	0	0
chr10_4984899	0	0	0	0	0	0	0	0
chr10_516231	0	0	0	0	0	0	0	0
chr10_516259	0	0	0	0.0002	0	0	0.0004	0
chr10_516397	0	0	0.0003	0.0028	0	0	0	0
chr10_5181888	0	0.0001	0	0	0	0	0	0
chr10_5182058	0	0	0	0	0	0	0	0
chr10_5346746	0	0.0001	0	0	0	0	0	0
chr10_5346760	0	0	0	0	0	0	0	0
chr10_5346798	0	0	0	0	0	0	0	0
chr10_5346830	0	0	0	0	0	0	0	0
chr10_5394891	0	0	0	0	0	0	0	0
chr10_5394903	0	0	0	0	0	0	0	0
chr10_5394973	0.0005	0	0	0	0	0	0	0
chr10_5394974	0	0	0	0	0	0	0	0
chr10_5689742	0	0	0	0	0	0	0	0
chr10_5689777	0	0	0	0	0	0	0	0
chr10_5689788	0	0	0	0	0	0	0	0
chr10_5689839	0.0012	0	0	0.0002	0	0	0	0
chr10_5725692	0	0	0	0	0	0	0	0
chr10_5856191	0	0	0	0	0.0013	0	0	0
chr10_5856205	0	0	0	0	0	0	0	0
chr10_5856224	0	0	0	0	0	0	0	0
chr10_5856244	0	0.0003	0	0	0	0	0	0
chr10_5856245	0	0	0	0	0	0	0	0
chr10_5856280	0	0	0	0	0	0	0	0
chr10_5856284	0	0	0	0.0016	0	0	0	0
chr10_5890183	0	0	0	0	0	0	0	0
chr10_5890187	0	0	0	0	0	0	0	0
chr10_5890215	0	0	0	0	0	0	0	0
chr10_5890239	0	0	0	0	0	0	0	0
chr10_6058606	0	0	0	0	0	0	0	0
chr10_6058607	0	0	0	0	0	0	0	0
chr10_6058642	0.0011	0	0	0	0	0	0	0
chr10_6058656	0	0	0.0004	0	0	0	0	0
chr10_6206059	0	0.0001	0	0	0	0	0	0
chr10_6207064	0	0	0	0	0	0	0	0
chr10_6207073	0	0	0	0	0	0	0	0
chr10_6207077	0	0	0.0002	0	0	0	0	0
chr10_6207082	0	0	0	0	0	0	0	0
chr10_6207084	0	0	0	0	0	0	0	0
chr10_6207088	0	0	0	0	0	0	0	0
chr10_6207095	0	0	0	0	0	0	0	0
chr10_6207105	0.0001	0	0	0	0	0	0	0
chr10_6207114	0	0	0	0	0	0	0	0
chr10_6207120	0	0	0	0	0	0	0	0
chr10_6207193	0	0	0	0	0	0	0	0
chr10_6207217	0	0	0	0	0	0	0	0
chr10_6207219	0	0	0	0	0	0	0	0
chr10_6207221	0	0	0	0	0	0	0	0
chr10_6521846	0	0	0	0	0	0	0	0
chr10_6521895	0	0.0026	0	0	0	0	0	0
chr10_6521957	0	0	0	0	0	0	0	0
chr10_6521963	0	0	0	0	0	0	0	0
chr10_6522000	0	0	0	0	0	0	0	0
chr10_6522001	0	0	0	0	0	0	0	0
chr10_6522003	0	0	0	0	0	0	0	0
chr10_659124	0	0	0	0	0	0	0	0
chr10_6659846	0	0	0	0	0	0	0	0
chr10_6659857	0	0	0	0	0	0	0	0
chr10_666207	0	0	0	0	0	0	0	0
chr10_666286	0	0	0	0	0	0.024	0	0
chr10_6677951	0	0	0	0	0	0	0	0
chr10_6956034	0	0	0	0	0	0	0	0
chr10_6956050	0	0	0	0	0	0	0	0
chr10_6956057	0	0	0	0	0	0	0	0
chr10_6956107	0	0.0001	0	0	0	0	0	0
chr10_6969356	0	0	0.0001	0.0021	0	0	0	0
chr10_6969366	0	0	0	0.0019	0	0	0	0
chr10_6969378	0	0	0	0	0	0	0	0
chr10_7006106	0	0	0	0	0	0	0	0
chr10_7006143	0	0	0	0	0	0	0	0
chr10_7006147	0.0001	0.0002	0	0	0	0	0	0
chr10_7006234	0	0	0	0	0	0	0	0
chr10_7054503	0	0	0	0	0	0	0	0
chr10_7134295	0	0.0003	0	0	0	0	0	0
chr10_7134297	0	0.0003	0	0	0	0	0	0
chr10_7134306	0	0.0002	0	0	0	0	0	0
chr10_7134342	0	0	0	0	0	0	0	0
chr10_7134356	0	0	0	0	0	0	0	0
chr10_743714	0	0	0	0	0	0	0	0
chr10_743787	0	0	0	0	0	0	0	0
chr10_743806	0	0	0	0	0	0	0	0
chr10_743816	0	0	0	0	0	0	0	0
chr10_743857	0	0	0	0	0	0	0	0
chr10_7495412	0	0	0	0	0	0	0	0
chr10_7495452	0	0	0	0	0	0	0	0
chr10_7495510	0	0	0	0	0	0	0	0
chr10_7495520	0	0	0	0	0	0	0	0
chr10_7495522	0	0	0	0	0	0	0	0
chr10_7495588	0	0	0	0	0	0	0	0
chr10_7805068	0	0.0006	0	0	0	0	0	0
chr10_7805160	0	0	0	0	0	0	0	0
chr10_7805176	0	0	0	0	0	0	0	0
chr10_7813230	0	0.0012	0	0	0	0.007	0	0
chr10_7813259	0.0006	0.0038	0	0	0	0.0159	0	0
chr10_7813264	0	0	0	0	0	0	0	0
chr10_7813266	0	0	0	0	0	0	0	0
chr10_7813277	0	0.0003	0	0.0005	0	0	0	0
chr10_7813328	0	0	0	0	0	0	0	0
chr10_7813330	0	0.0003	0	0	0	0	0	0
chr10_7813385	0	0.0009	0	0.0002	0	0	0	0
chr10_7813395	0	0.0002	0	0	0	0	0	0
chr10_7813401	0	0	0	0	0	0	0	0
chr10_7813413	0	0	0	0	0	0	0	0
chr10_7813423	0	0	0	0	0	0	0	0
chr10_7843313	0	0	0	0	0	0	0	0
chr10_7843319	0	0	0	0	0	0	0	0
chr10_7861559	0	0	0	0	0	0	0	0
chr10_7861561	0	0	0	0	0	0	0	0
chr10_7861591	0	0	0.0011	0	0	0	0	0
chr10_7861671	0	0	0.001	0	0	0	0	0
chr10_7861721	0	0	0	0	0	0	0	0
chr10_7871066	0	0	0	0	0	0	0	0
chr10_7871114	0	0	0	0	0	0	0	0
chr10_7878624	0	0	0	0	0	0	0	0
chr10_7878677	0	0	0	0	0	0	0	0
chr10_7878691	0	0	0	0	0	0	0	0
chr10_8218833	0	0	0	0	0	0	0	0
chr10_8218852	0	0	0	0	0	0	0	0
chr10_8218980	0	0	0	0	0	0	0	0
chr10_8347922	0	0	0	0	0	0	0	0
chr10_8347934	0	0	0	0	0	0	0	0
chr10_8372058	0	0	0	0	0	0	0	0
chr10_8372068	0	0	0	0	0	0	0	0
chr10_8372106	0	0	0	0	0	0	0	0
chr10_8372112	0	0	0	0	0	0	0	0
chr10_8372118	0.0008	0	0	0	0	0	0	0
chr10_8372126	0	0	0	0	0	0	0	0
chr10_8372129	0.001	0.0003	0	0	0	0	0	0
chr10_8372131	0	0.0006	0	0	0	0	0	0
chr10_8372220	0	0	0	0	0	0	0	0
chr10_8372235	0	0	0	0	0	0	0	0
chr10_8372240	0	0.0002	0	0	0	0	0	0
chr10_8386837	0	0	0	0	0	0	0	0
chr10_8386858	0	0.0003	0	0	0	0	0	0
chr10_8386871	0	0.0015	0	0	0	0	0	0
chr10_8386872	0	0	0	0	0	0	0	0
chr10_8386880	0	0	0	0	0	0	0	0
chr10_8386882	0	0	0	0	0	0	0	0
chr10_8386886	0	0	0	0	0	0	0	0
chr10_8386965	0.0002	0.0007	0	0	0	0	0	0
chr10_8386974	0	0	0	0	0	0	0	0
chr10_8386980	0	0	0	0	0	0	0	0
chr10_8386989	0	0	0	0	0	0	0	0
chr10_8387005	0	0.0003	0	0	0	0	0	0
chr10_8582303	0	0	0	0	0	0	0	0
chr10_8582332	0	0	0	0	0	0	0	0
chr10_8582409	0.0006	0	0	0	0	0	0	0
chr10_8582410	0	0	0	0	0	0	0	0
chr10_8582412	0	0	0	0	0	0	0	0
chr10_8582430	0	0	0	0	0	0	0	0
chr10_8582442	0.0014	0	0	0.0045	0	0	0	0
chr10_8582463	0	0	0	0	0	0	0	0
chr10_8588793	0	0	0	0	0	0	0	0
chr10_8588956	0	0	0	0	0	0	0	0
chr10_8588972	0	0	0	0	0	0	0	0
chr10_8603224	0	0	0	0.0013	0	0	0	0
chr10_868420	0	0	0	0	0	0	0	0
chr10_868426	0	0	0	0	0	0	0	0
chr10_868435	0	0	0	0	0	0	0	0
chr10_868477	0.005	0	0	0	0.0058	0	0	0
chr10_8932442	0.0004	0.0023	0	0	0	0	0	0
chr10_9145631	0	0	0	0	0	0	0	0
chr10_9145673	0	0	0	0	0	0	0	0
chr10_9145677	0	0	0	0	0	0	0	0
chr10_9145692	0	0	0	0	0	0	0	0
chr10_9167457	0	0	0	0	0	0	0	0
chr10_9167486	0	0	0.0001	0	0	0	0	0
chr10_9265875	0	0	0	0	0	0	0	0
chr10_9265897	0	0	0	0	0	0	0	0
chr10_9265918	0	0	0	0	0	0	0	0
chr10_9265932	0	0	0	0.0003	0	0	0	0
chr10_9330923	0	0	0	0	0	0	0	0
chr10_9330934	0	0.0044	0	0	0	0	0	0
chr10_9330950	0	0	0	0	0	0	0	0
chr10_9330988	0	0	0	0	0	0	0	0
chr10_9331068	0	0	0	0	0	0	0	0
chr10_9331086	0	0	0	0	0	0	0	0
chr10_9667254	0.0021	0	0	0.0033	0	0	0	0.0067
chr10_9667271	0	0	0	0	0	0	0	0
chr10_9667281	0	0	0	0	0	0	0	0
chr10_9667283	0	0	0	0	0	0	0	0
chr10_9667286	0	0.0005	0	0	0	0	0	0.0005
chr10_9667287	0.0001	0	0.0005	0.0013	0	0	0	0
chr10_9667329	0	0	0	0	0	0	0	0
chr10_9667373	0	0	0	0	0	0	0	0
chr10_9693626	0	0	0.0017	0	0	0	0	0
chr10_9693649	0	0	0	0	0	0	0	0
chr10_9693652	0	0	0	0	0	0	0	0
chr10_9693757	0.0003	0	0	0.0012	0	0	0	0
chr10_9693762	0	0	0	0	0	0	0	0
chr10_9693785	0	0	0	0	0	0	0	0
chr10_9895075	0	0	0	0.0001	0	0	0	0
chr10_9895135	0	0	0	0	0	0	0	0
chr10_9895169	0	0	0	0	0	0	0	0
chr10_9895174	0	0	0.0007	0	0	0	0	0
chr10_9895176	0	0	0	0	0	0	0	0
chr10_9895197	0	0	0	0	0	0	0	0
chr10_9895217	0	0	0	0	0	0	0	0
chr10_9895230	0	0	0	0.001	0	0	0	0
chr10_9910410	0	0	0	0	0	0	0	0
chr10_9910474	0	0	0.0013	0	0	0	0	0
chr10_9910535	0	0	0	0	0	0	0	0
chr10_9910550	0	0	0	0	0	0	0	0
chr10_9910555	0	0	0	0	0	0	0	0
chr10_9910558	0	0	0	0	0	0	0	0
chr10_9910560	0	0	0.0003	0	0	0	0	0
chr10_9927452	0	0	0	0	0	0	0	0
chr10_9927474	0	0	0	0	0	0	0	0
chr10_9927477	0	0	0	0	0	0	0	0
chr10_9927553	0	0	0	0	0	0	0	0
chr10_9927559	0	0	0	0	0	0	0	0
chr10_9953692	0	0	0	0	0	0	0	0
chr2_10425352	0	0	0	0	0.0084	0	0	0
chr2_10532650	0	0	0	0	0	0	0	0
chr2_10532675	0	0	0	0	0	0	0	0
chr2_10532710	0	0	0	0	0	0	0	0
chr2_10532761	0	0.0002	0.0003	0	0	0	0	0
chr2_10532806	0	0	0.0001	0	0	0	0	0
chr2_10532810	0	0	0	0	0	0	0	0
chr2_10567832	0	0	0	0	0	0	0	0
chr2_1064432	0	0.0023	0.142	0.0022	0	0.0044	0.2054	0
chr2_1064444	0	0.001	0	0	0	0	0	0
chr2_1064510	0	0	0	0	0	0	0.0001	0
chr2_1064520	0	0	0	0	0	0	0	0
chr2_10664460	0	0	0	0	0	0	0	0
chr2_10791850	0	0	0	0	0	0	0	0
chr2_10892887	0.0008	0	0	0	0	0	0	0
chr2_11262434	0	0	0	0	0	0	0	0
chr2_11262440	0	0	0.002	0	0	0	0	0
chr2_11262617	0	0	0	0	0	0	0	0
chr2_11462598	0.0009	0	0	0	0	0	0	0
chr2_11508030	0	0	0	0	0	0	0	0
chr2_11508032	0	0	0	0	0	0	0	0
chr2_11508046	0	0.0005	0	0	0	0	0	0
chr2_11508055	0	0	0	0.0002	0	0	0	0
chr2_11508058	0	0	0	0	0	0	0	0
chr2_11508071	0	0	0	0	0	0	0	0
chr2_11508074	0	0	0	0	0	0	0	0
chr2_11508096	0.0001	0	0	0	0	0	0	0
chr2_11508099	0	0.0004	0	0.0001	0	0	0	0
chr2_11508134	0.0003	0	0	0	0	0	0	0
chr2_11508141	0	0.0011	0	0	0	0	0	0
chr2_11508184	0.0001	0	0	0.0001	0	0	0	0
chr2_11508187	0	0	0.0007	0	0	0	0	0
chr2_11664455	0	0	0	0	0	0	0	0
chr2_11664509	0	0	0.0001	0	0	0	0	0
chr2_11664528	0	0	0	0	0	0	0	0
chr2_11664567	0	0	0	0	0	0	0	0
chr2_11664579	0	0	0	0	0	0	0	0
chr2_11664612	0	0	0	0	0	0	0	0
chr2_1169288	0	0	0	0	0	0	0	0
chr2_1169290	0	0	0	0	0	0	0	0
chr2_1169332	0	0	0	0	0	0	0	0
chr2_1169385	0.0003	0	0	0	0	0	0	0
chr2_1169396	0	0	0	0	0	0	0	0
chr2_1169422	0	0	0	0	0	0	0	0
chr2_1169425	0.0005	0	0	0	0	0	0	0
chr2_1169436	0.0001	0	0.0015	0.0003	0	0	0	0
chr2_11777001	0	0	0.0023	0	0	0	0.0069	0
chr2_11777129	0	0	0	0	0	0	0	0
chr2_11825093	0	0	0	0.0001	0	0	0	0
chr2_11825095	0	0	0	0	0	0	0	0
chr2_11825200	0	0	0	0	0	0	0	0
chr2_11825237	0	0	0	0	0	0	0	0
chr2_11825244	0	0.0007	0	0.0001	0.0012	0	0	0
chr2_11825262	0	0	0	0	0	0	0	0
chr2_11825330	0	0	0	0	0	0	0	0
chr2_11837572	0	0	0	0	0	0	0	0
chr2_11837580	0	0	0	0	0	0	0	0
chr2_11837627	0	0	0	0	0	0	0	0
chr2_11945558	0	0	0	0	0	0	0	0
chr2_11945572	0	0	0	0	0	0	0	0
chr2_11945616	0	0.0003	0	0	0	0	0	0
chr2_11958984	0	0	0	0.0001	0	0	0	0
chr2_12280808	0	0	0	0	0	0	0.0002	0
chr2_12280810	0	0	0.0004	0	0	0	0.0005	0
chr2_12280909	0.0003	0.0021	0	0	0	0	0	0
chr2_12380557	0	0.0005	0.0008	0.0023	0	0	0	0
chr2_12380575	0.0015	0	0	0.0022	0	0	0	0
chr2_12380589	0	0	0	0	0	0	0	0
chr2_12380612	0	0	0	0	0	0	0	0
chr2_12380658	0	0	0	0	0	0	0	0
chr2_12380671	0	0	0	0	0	0	0	0
chr2_12380765	0	0	0	0.0014	0	0	0	0
chr2_12380780	0.0001	0	0	0.0004	0	0	0	0
chr2_12380785	0.0003	0.0001	0	0.0006	0	0	0	0
chr2_12380852	0.0004	0	0.0033	0	0	0	0	0
chr2_12380863	0	0.0012	0	0.0004	0.0001	0	0	0
chr2_12380873	0	0	0	0	0	0.0009	0	0
chr2_12380876	0	0.0009	0	0.0003	0	0	0	0
chr2_12524951	0	0.0008	0	0	0	0.0112	0	0
chr2_12567299	0	0	0	0	0	0	0	0
chr2_12615015	0.0001	0	0	0	0	0	0	0
chr2_13466904	0	0.0005	0.0002	0	0	0	0	0
chr2_13674857	0	0	0	0	0	0	0	0
chr2_13678715	0	0	0	0	0	0	0	0
chr2_13678720	0	0.0001	0	0	0	0	0	0
chr2_13678727	0	0	0	0.0002	0	0	0	0
chr2_13678733	0	0	0	0	0	0	0	0
chr2_13686290	0	0	0	0	0	0	0	0
chr2_13708639	0	0.0001	0	0.001	0	0	0	0
chr2_13708640	0	0	0	0	0	0	0	0
chr2_13708653	0	0	0	0	0	0	0	0
chr2_13708677	0	0	0	0	0.0004	0	0	0
chr2_13708679	0	0	0	0	0	0	0	0
chr2_13708682	0	0	0	0	0	0	0	0
chr2_13708686	0	0	0	0.0002	0	0	0	0
chr2_13708697	0.0004	0	0	0	0	0	0	0
chr2_13708698	0	0	0	0	0	0	0	0
chr2_13708733	0	0	0	0	0	0	0	0
chr2_14096294	0	0	0	0	0	0	0	0
chr2_14096312	0	0	0	0	0	0	0	0
chr2_14099125	0	0	0	0	0	0	0	0
chr2_14099131	0	0	0	0	0	0	0	0
chr2_14099206	0	0.0021	0.0004	0	0	0	0	0
chr2_14099219	0	0	0	0	0	0	0	0
chr2_14099224	0	0	0.0007	0.001	0	0	0.0002	0
chr2_14099266	0	0	0	0	0	0	0	0
chr2_14133103	0	0	0	0	0	0	0	0
chr2_14185352	0	0	0	0	0	0	0	0
chr2_14185385	0	0	0	0	0	0	0	0
chr2_14185398	0	0.0043	0	0	0	0	0	0
chr2_14185429	0	0	0	0	0.0001	0	0	0
chr2_14185472	0.0003	0	0	0	0	0	0	0
chr2_14185473	0.0007	0	0	0	0	0	0	0
chr2_14185524	0	0	0	0	0	0	0	0
chr2_14262698	0	0	0	0	0	0	0	0
chr2_14262759	0.0001	0	0.0001	0	0	0	0	0
chr2_14262772	0.0022	0.0082	0	0	0	0.0103	0.0052	0
chr2_14262854	0	0.0001	0	0	0	0	0	0
chr2_14262872	0.0001	0	0	0	0	0	0	0
chr2_14262891	0	0	0	0	0	0	0	0
chr2_14263007	0	0	0.0003	0	0	0	0	0
chr2_14330001	0	0	0	0	0	0	0	0
chr2_14365477	0.0005	0.003	0	0	0.0035	0	0	0
chr2_14392544	0	0	0	0	0	0	0	0
chr2_14415530	0	0.0032	0	0	0	0	0	0
chr2_14415585	0.0002	0.0002	0	0	0.0068	0	0	0
chr2_1454001	0	0	0.0004	0	0	0	0	0
chr2_1454024	0	0	0	0	0	0	0	0
chr2_1454069	0	0	0	0	0	0	0	0
chr2_1454118	0	0.0002	0	0	0	0	0	0
chr2_1454122	0	0.0001	0	0	0	0	0	0
chr2_1454155	0	0	0.0003	0	0	0	0	0
chr2_1454212	0	0	0	0.0006	0	0	0	0
chr2_14558255	0	0	0	0	0	0	0	0
chr2_14558271	0	0	0	0	0	0	0	0
chr2_14704824	0	0	0	0	0.0006	0	0	0
chr2_14704879	0	0	0	0	0	0	0	0
chr2_14704906	0.0003	0.0004	0	0.0006	0	0	0	0
chr2_14809540	0	0	0	0	0	0	0	0
chr2_14812534	0	0	0	0	0	0	0	0
chr2_14812555	0	0	0	0	0	0	0	0
chr2_14910724	0	0.0011	0	0	0	0	0	0
chr2_14910803	0	0.005	0	0	0	0	0	0
chr2_15161739	0.0002	0.0052	0.0001	0	0	0	0	0
chr2_15161760	0	0	0	0	0	0	0	0
chr2_15161801	0	0	0	0	0	0	0	0
chr2_15161809	0.0001	0	0	0	0	0	0	0
chr2_15161816	0	0	0	0.0001	0	0	0	0
chr2_15781191	0	0	0	0	0	0	0	0
chr2_15781205	0	0	0.0001	0	0	0	0	0
chr2_15781270	0	0	0	0.0009	0	0	0	0
chr2_15781311	0	0	0	0.0005	0	0	0	0
chr2_15781314	0	0	0	0	0	0	0	0
chr2_15795046	0	0	0	0	0	0	0	0
chr2_15795109	0	0.0004	0	0	0	0	0	0
chr2_15795117	0	0	0	0	0	0	0	0
chr2_15795151	0	0.0012	0	0.0104	0	0	0	0.02
chr2_15795168	0	0	0	0	0	0	0	0
chr2_15812967	0	0	0	0.0039	0	0	0	0
chr2_15812982	0	0.0001	0	0	0	0	0	0
chr2_15813001	0	0	0	0	0	0	0	0
chr2_15813044	0	0	0	0	0	0	0	0
chr2_15813074	0	0	0	0.0096	0	0	0	0
chr2_15936671	0	0	0	0	0	0	0	0
chr2_15936732	0	0	0	0	0	0	0	0
chr2_15936754	0	0	0	0	0	0	0	0
chr2_16034068	0	0	0	0	0	0	0	0
chr2_16034071	0	0	0	0	0	0	0	0
chr2_16034081	0	0	0	0.0004	0	0	0	0.01
chr2_16034093	0	0	0	0	0	0	0	0
chr2_16034096	0	0	0	0	0	0	0	0
chr2_16034123	0	0	0	0	0	0	0	0
chr2_16034131	0	0	0	0	0	0	0	0
chr2_16034133	0	0	0	0	0	0	0	0
chr2_16034139	0	0	0	0	0	0	0	0
chr2_16034146	0	0	0	0	0	0	0	0
chr2_16034147	0	0	0	0	0	0	0	0
chr2_16034187	0	0	0	0	0	0	0	0
chr2_16034204	0	0	0	0	0	0	0	0
chr2_16034206	0	0	0	0	0	0	0	0
chr2_16034225	0	0.0001	0	0	0	0	0	0
chr2_16034233	0	0	0	0	0	0	0	0
chr2_16034237	0	0	0	0	0	0	0	0
chr2_16034244	0	0	0	0	0	0	0	0
chr2_16034247	0	0	0	0	0	0	0	0
chr2_16123431	0	0	0	0	0	0	0	0
chr2_16123455	0	0	0	0	0	0	0	0
chr2_1613658	0	0	0	0	0	0	0	0
chr2_1613704	0	0	0	0	0	0	0	0.0006
chr2_16151225	0	0	0	0	0	0	0	0
chr2_16151229	0	0	0	0.0002	0	0	0	0
chr2_16151259	0.0003	0	0	0.0002	0	0	0	0
chr2_16151315	0	0	0	0	0	0	0	0
chr2_16190402	0	0	0	0	0	0	0	0
chr2_16190501	0	0	0	0	0	0	0	0
chr2_16190514	0	0	0	0	0	0	0	0
chr2_16235938	0	0	0	0	0	0	0	0
chr2_16235988	0	0	0	0	0	0	0	0
chr2_16236001	0	0	0	0	0	0	0	0
chr2_16236022	0	0	0	0	0	0	0	0
chr2_16236025	0	0	0	0	0	0	0	0
chr2_1627089	0	0	0	0	0	0	0	0
chr2_16392855	0	0	0	0.0013	0	0	0	0
chr2_16392870	0	0	0	0	0	0	0	0
chr2_16392973	0	0	0	0	0	0	0	0
chr2_16393031	0	0	0	0	0	0	0	0
chr2_16566356	0	0	0.0007	0	0	0	0	0
chr2_16566384	0	0	0.0007	0.001	0	0	0	0.0128
chr2_16566397	0	0	0	0	0	0	0	0
chr2_16566401	0.0001	0	0	0	0	0	0	0
chr2_16566464	0	0	0	0	0	0	0	0
chr2_16566519	0	0	0	0	0	0	0	0
chr2_16632666	0	0	0	0	0	0	0	0
chr2_16632677	0	0	0	0	0	0	0	0
chr2_16632686	0	0.0007	0	0	0	0	0	0
chr2_16632734	0	0	0	0	0	0	0	0
chr2_16632738	0	0	0	0	0	0	0	0
chr2_16632775	0	0	0	0	0	0	0	0
chr2_16632777	0	0	0	0.0008	0	0	0	0
chr2_16632789	0	0	0	0	0	0	0	0
chr2_16632832	0.0002	0	0	0	0	0	0	0
chr2_16633025	0	0	0	0	0	0	0	0
chr2_16633042	0	0	0	0	0	0	0	0
chr2_16633047	0	0	0	0	0	0	0	0
chr2_16633068	0	0	0	0	0	0	0	0
chr2_16633073	0.0002	0	0	0	0	0	0	0
chr2_16633074	0	0.0002	0	0	0	0	0	0
chr2_16633084	0	0	0	0	0	0	0	0
chr2_16633104	0.0001	0.0002	0.0002	0.0007	0	0	0	0
chr2_16633112	0.0002	0	0.0001	0.002	0	0	0	0
chr2_16633119	0	0	0	0	0	0	0	0
chr2_16633121	0	0	0	0	0	0	0	0
chr2_16633133	0	0.0015	0	0	0	0	0	0
chr2_16633152	0	0	0	0.0003	0	0	0	0
chr2_16633155	0.0003	0.0033	0.0006	0	0	0	0	0
chr2_16633160	0	0	0	0	0	0.0042	0	0
chr2_16898379	0	0	0	0	0	0	0	0
chr2_16898413	0	0	0	0	0	0	0	0
chr2_16924372	0	0.0003	0	0.0069	0	0	0	0
chr2_16924410	0	0	0	0	0	0	0	0
chr2_16924435	0	0	0	0	0	0	0	0
chr2_16924444	0	0	0	0	0	0	0	0
chr2_17202352	0	0	0	0	0	0	0	0
chr2_17305335	0.0001	0	0	0.0005	0	0	0	0.0005
chr2_17305345	0.0002	0	0	0	0	0	0	0
chr2_17305350	0	0	0.0002	0	0	0	0	0
chr2_17305352	0	0	0	0	0	0	0	0
chr2_17305363	0	0.0002	0.0003	0.0003	0	0	0	0
chr2_17305368	0	0	0	0	0	0	0	0
chr2_17322628	0	0	0	0	0	0	0	0
chr2_17451427	0	0	0	0	0	0	0	0
chr2_17451495	0	0	0	0	0	0	0	0
chr2_17451542	0	0	0	0.0026	0	0	0	0.0005
chr2_17954948	0	0.0001	0	0.0004	0	0	0	0
chr2_18073765	0	0	0	0	0	0	0	0
chr2_18079428	0	0	0	0	0	0	0	0
chr2_18185102	0	0	0	0	0	0	0	0
chr2_18185218	0	0.0007	0	0	0	0	0	0
chr2_18219884	0	0	0	0	0	0	0	0
chr2_18643102	0	0	0	0.0003	0	0	0	0
chr2_18643158	0	0	0	0	0	0	0	0
chr2_18643162	0	0	0	0	0	0	0	0
chr2_18643173	0	0	0	0	0	0	0	0
chr2_18799480	0	0.0001	0	0	0	0	0	0
chr2_18799573	0	0	0	0	0	0	0	0
chr2_18954709	0	0	0	0	0	0	0	0
chr2_18954712	0	0	0	0	0	0	0	0
chr2_19004178	0	0	0	0	0	0	0	0
chr2_19292288	0.0002	0	0	0	0	0	0	0
chr2_19292315	0.0002	0	0.0029	0.0011	0	0	0.0075	0
chr2_19607618	0	0	0	0	0	0	0	0
chr2_19611126	0	0.0002	0	0.001	0	0	0	0
chr2_19611161	0	0	0	0	0	0	0	0
chr2_19611168	0	0	0	0	0	0	0	0
chr2_19611174	0	0	0	0.0022	0	0	0	0
chr2_19611210	0	0	0	0.0027	0	0	0	0
chr2_19611327	0.0002	0	0	0.0003	0	0	0.0003	0
chr2_19611368	0	0	0.0003	0.0004	0	0	0	0
chr2_19611374	0	0	0	0	0	0	0	0
chr2_19611375	0	0	0	0	0	0	0	0
chr2_19617091	0	0.0001	0	0.0013	0	0	0.0108	0
chr2_19617203	0	0	0	0	0	0	0	0
chr2_19617249	0	0	0	0	0	0	0	0
chr2_19726174	0	0	0	0	0	0	0	0
chr2_19726186	0	0	0	0	0	0	0	0
chr2_19726193	0	0	0	0	0	0	0	0
chr2_19726199	0	0	0	0	0	0	0	0
chr2_19726201	0	0	0	0	0	0	0	0
chr2_19726218	0	0	0	0	0	0	0	0
chr2_19726240	0	0	0	0	0	0	0	0
chr2_19726247	0	0.0012	0	0	0	0	0	0
chr2_19726281	0	0	0	0	0	0	0	0
chr2_19726282	0	0	0	0	0	0	0	0
chr2_19726290	0	0	0	0	0	0	0	0
chr2_19847613	0	0	0	0	0	0	0	0
chr2_19847622	0	0	0	0	0	0	0	0
chr2_19847644	0	0	0	0.0021	0	0	0	0
chr2_19847717	0	0	0	0	0	0	0	0
chr2_19847735	0	0	0	0	0	0	0	0
chr2_19847861	0	0	0	0	0	0	0	0
chr2_20214343	0	0	0.0005	0	0	0	0	0
chr2_20214352	0	0	0	0	0	0	0	0
chr2_20214361	0	0	0	0	0	0	0	0
chr2_20557147	0	0.0002	0	0	0	0	0	0
chr2_20557179	0	0	0	0	0	0	0	0
chr2_20557328	0	0	0	0	0	0	0	0
chr2_20557343	0	0	0	0.0002	0	0	0	0
chr2_20766978	0	0	0	0	0	0	0	0
chr2_20789946	0	0	0.0005	0	0	0	0	0
chr2_20801088	0	0	0	0	0	0	0	0
chr2_20801098	0	0	0	0	0	0	0	0
chr2_20801108	0.0038	0	0	0	0	0	0	0
chr2_20801128	0	0	0	0	0.002	0	0	0
chr2_20801130	0	0	0	0	0	0	0	0
chr2_20801132	0	0	0	0	0	0	0	0
chr2_20801144	0	0	0	0	0	0	0	0
chr2_20801162	0	0	0	0	0	0	0	0
chr2_20801176	0	0	0	0.0017	0	0	0	0
chr2_20801198	0	0	0	0	0	0.0013	0	0
chr2_20823700	0	0	0	0	0	0	0	0
chr2_20823716	0	0	0	0	0	0	0	0
chr2_20823733	0	0	0	0	0	0	0	0
chr2_20853428	0	0	0	0	0	0	0	0
chr2_20853430	0	0	0	0	0	0	0	0
chr2_20853442	0	0	0	0	0	0	0	0
chr2_20853446	0	0	0	0	0	0	0	0
chr2_20853455	0	0	0	0	0	0	0	0
chr2_20853456	0	0	0	0	0	0	0	0
chr2_20853525	0	0.0015	0	0	0	0	0	0
chr2_20853575	0	0	0	0	0	0	0	0
chr2_20873775	0	0	0	0	0	0	0	0
chr2_20873863	0	0	0	0	0	0	0	0
chr2_20873903	0	0	0	0	0	0	0	0
chr2_20881079	0	0	0	0.0002	0	0	0	0
chr2_20881132	0	0	0	0	0	0	0	0
chr2_20881135	0	0	0	0	0	0	0	0
chr2_20881175	0	0	0	0	0	0	0	0
chr2_20881199	0	0	0	0	0	0	0	0
chr2_20881209	0	0	0	0	0	0	0	0
chr2_20897910	0	0	0	0	0	0	0	0
chr2_20897962	0	0	0	0	0	0	0	0
chr2_20897981	0	0	0	0	0	0	0	0
chr2_2093072	0	0	0	0	0	0	0	0
chr2_21078755	0	0	0	0.0001	0	0	0	0
chr2_21078811	0	0	0.0002	0	0	0	0	0
chr2_21078884	0	0	0	0	0	0	0	0
chr2_21078907	0	0	0.0005	0	0	0	0.0015	0
chr2_21078919	0	0.0011	0	0	0	0	0	0
chr2_21166583	0	0	0	0	0	0	0	0
chr2_21166607	0	0	0	0	0	0.0014	0	0
chr2_21166627	0.0017	0	0	0	0	0	0	0
chr2_21166719	0	0	0	0.0001	0	0	0	0
chr2_21166726	0	0	0.0001	0.0009	0	0.0006	0	0
chr2_21166735	0	0	0	0	0	0	0	0
chr2_21166737	0	0.0014	0	0	0	0.0075	0	0
chr2_21166746	0	0	0	0	0	0	0	0
chr2_21169483	0	0	0.0003	0	0	0	0	0
chr2_21169497	0	0	0	0	0	0	0	0
chr2_21169498	0	0	0	0	0	0	0	0
chr2_21169501	0	0	0	0	0	0	0	0
chr2_21169509	0	0	0.0001	0	0	0	0	0
chr2_21169511	0	0.0003	0.0006	0	0	0.006	0	0
chr2_21169516	0	0	0	0.0014	0	0	0	0
chr2_21169517	0	0	0	0	0	0	0	0
chr2_21169530	0	0	0	0	0	0	0	0
chr2_21169533	0.0003	0	0	0	0	0	0	0
chr2_21169550	0	0	0	0	0	0	0	0
chr2_21169552	0.0012	0	0	0	0	0	0	0
chr2_21169564	0	0	0.0005	0.0001	0	0	0	0
chr2_21169572	0	0	0	0	0	0	0	0
chr2_21169578	0	0.0004	0	0	0	0	0	0
chr2_21169589	0.0003	0.0002	0	0	0	0	0	0
chr2_21169591	0.0001	0	0	0	0	0	0	0
chr2_21169594	0	0	0	0	0	0	0	0
chr2_21169607	0	0	0	0	0	0	0	0
chr2_21169621	0	0	0	0	0	0	0	0
chr2_21169625	0	0	0	0	0	0	0	0
chr2_2132440	0	0	0	0	0	0	0	0
chr2_2132467	0	0	0	0	0	0	0	0
chr2_21640712	0	0	0	0	0	0	0	0
chr2_21640865	0	0	0	0	0	0	0	0
chr2_21844586	0.0002	0	0	0.0014	0	0	0	0
chr2_21844594	0	0.0033	0	0	0	0	0	0
chr2_21845007	0.0017	0	0	0	0	0	0	0
chr2_21845022	0	0	0	0	0	0	0	0
chr2_21845028	0.003	0	0	0	0	0	0	0
chr2_21845033	0	0	0	0	0	0	0	0
chr2_21845050	0	0	0	0	0	0	0	0
chr2_21845057	0	0	0	0	0	0	0	0
chr2_21845061	0	0.0004	0	0	0	0	0	0
chr2_21845071	0.0004	0	0	0	0	0	0	0
chr2_21845072	0	0	0	0	0	0	0	0
chr2_21845077	0	0	0	0	0	0	0	0
chr2_21845097	0	0	0	0	0	0	0	0
chr2_21845131	0.0002	0.0002	0	0	0	0	0	0
chr2_21845148	0	0	0	0	0	0	0	0
chr2_21896980	0.0002	0.0004	0	0.0003	0	0.0005	0	0
chr2_21896993	0	0.0002	0.0005	0.0017	0	0	0	0
chr2_21896999	0	0.0001	0	0	0	0	0	0
chr2_21897024	0	0	0.0001	0	0	0	0	0
chr2_21897033	0	0.0003	0	0	0	0	0	0
chr2_21897046	0	0	0	0	0	0	0	0
chr2_21949084	0	0	0	0	0	0	0	0.0014
chr2_21949085	0	0	0	0	0	0	0	0
chr2_22001658	0	0	0	0	0	0	0	0
chr2_22107055	0	0	0	0	0	0	0	0
chr2_22107060	0	0	0.0001	0	0	0	0	0
chr2_22107090	0	0	0	0	0	0	0	0
chr2_22120438	0	0	0	0	0	0	0	0
chr2_22120497	0	0	0	0	0	0	0	0
chr2_22120600	0	0	0	0	0	0	0	0
chr2_22476741	0	0	0	0	0	0	0	0
chr2_22476776	0	0	0	0	0	0	0	0
chr2_2257127	0	0	0	0	0	0	0	0
chr2_2257161	0	0.0002	0	0	0	0	0	0
chr2_22668982	0	0	0	0.0006	0	0	0	0
chr2_22668983	0	0	0	0	0	0	0	0
chr2_22668996	0	0	0	0	0	0	0	0
chr2_22669006	0	0	0	0	0	0	0	0
chr2_22669012	0	0.0001	0	0	0	0	0	0
chr2_22669105	0.0001	0.0001	0.0001	0.0011	0	0	0	0
chr2_22669117	0	0	0	0	0	0	0	0
chr2_22669118	0	0	0	0	0	0	0	0
chr2_22670179	0	0	0	0	0	0	0	0
chr2_22670188	0.0002	0	0.0004	0.0001	0	0	0	0
chr2_22670192	0.0002	0.0006	0	0.0003	0	0	0	0
[truncated: 6,121 more rows]

## Sheet: Matina-SNP position and score
Loci	Healhy pod- BF	FPRD- BF	Cushion WBD- BF	Branches WBD- BF	Healhy pod- BT	FPRD- BT	Cushion WBD- BT	Branches WBD- BT
SCAFFOLD_1_10171	0	0	0	0	0	0	0	0
SCAFFOLD_1_10217	0	0	0	0.0001	0	0	0	0
SCAFFOLD_1_10345116	0	0	0	0.0027	0	0	0	0
SCAFFOLD_1_10345119	0	0	0	0.0001	0	0	0	0
SCAFFOLD_1_10345155	0	0	0	0	0	0	0	0
SCAFFOLD_1_10345164	0	0.0002	0	0	0	0	0	0
SCAFFOLD_1_10345176	0.0013	0	0	0	0	0	0	0
SCAFFOLD_1_10345245	0	0	0	0	0	0	0	0
SCAFFOLD_1_10345283	0	0.0006	0	0.0025	0	0	0	0
SCAFFOLD_1_10386201	0.0007	0.0001	0	0	0	0	0	0
SCAFFOLD_1_10386228	0	0	0	0	0	0	0	0
SCAFFOLD_1_10490933	0	0	0	0	0	0	0	0
SCAFFOLD_1_10506023	0	0.0001	0	0	0	0	0	0
SCAFFOLD_1_10506033	0	0	0	0	0	0	0	0
SCAFFOLD_1_10527476	0	0	0	0	0	0	0	0
SCAFFOLD_1_10527503	0	0	0	0	0	0	0	0
SCAFFOLD_1_10527510	0	0.0001	0	0	0	0	0	0
SCAFFOLD_1_10527553	0	0	0	0	0	0	0	0
SCAFFOLD_1_10527592	0	0	0	0	0	0	0	0
SCAFFOLD_1_10617302	0	0	0	0	0	0	0	0
SCAFFOLD_1_10617332	0	0	0	0	0	0	0	0
SCAFFOLD_1_10617405	0	0	0	0	0	0	0	0
SCAFFOLD_1_10689252	0	0	0	0	0	0	0	0
SCAFFOLD_1_10689466	0	0	0	0	0	0	0	0
SCAFFOLD_1_10689493	0	0	0	0	0	0	0	0
SCAFFOLD_1_10798320	0	0	0	0	0	0	0	0
SCAFFOLD_1_10798464	0	0	0	0	0	0	0	0
SCAFFOLD_1_10936243	0	0	0	0	0	0	0	0
SCAFFOLD_1_10936246	0	0.0002	0	0	0	0	0	0
SCAFFOLD_1_10936263	0	0.0003	0	0.0002	0	0	0	0
SCAFFOLD_1_10936283	0	0	0	0	0	0	0	0
SCAFFOLD_1_10936284	0	0	0	0	0	0	0	0
SCAFFOLD_1_10936285	0	0	0	0	0	0	0	0
SCAFFOLD_1_10936289	0	0	0	0	0	0	0	0
SCAFFOLD_1_10936299	0	0	0	0	0	0	0	0
SCAFFOLD_1_10936378	0	0	0	0.0001	0	0	0	0
SCAFFOLD_1_10936421	0	0.0002	0.0002	0	0	0	0	0
SCAFFOLD_1_10936428	0	0	0	0	0	0	0	0
SCAFFOLD_1_11175192	0	0	0	0	0	0	0	0
SCAFFOLD_1_11175196	0	0	0	0	0	0	0	0
SCAFFOLD_1_11175241	0	0	0	0	0	0	0	0
SCAFFOLD_1_11272529	0.0012	0.0003	0	0	0	0	0	0
SCAFFOLD_1_11272552	0	0	0	0	0	0	0	0
SCAFFOLD_1_11272594	0	0	0	0	0	0	0	0
SCAFFOLD_1_11272616	0	0	0.0004	0.0001	0.0007	0	0	0
SCAFFOLD_1_11272660	0	0	0	0	0	0	0	0
SCAFFOLD_1_11272674	0.0009	0	0	0	0	0	0	0
SCAFFOLD_1_1131350	0.0003	0	0	0	0	0	0	0
SCAFFOLD_1_11316798	0	0	0	0	0	0	0	0
SCAFFOLD_1_11323680	0	0	0	0	0	0	0	0
SCAFFOLD_1_11323712	0	0	0	0.0005	0	0	0	0
SCAFFOLD_1_11363505	0	0	0.0016	0.0046	0	0	0	0.0045
SCAFFOLD_1_11486042	0	0	0	0	0	0	0	0
SCAFFOLD_1_11486075	0	0	0	0	0	0	0	0
SCAFFOLD_1_11486078	0	0	0	0	0	0	0	0
SCAFFOLD_1_11486079	0	0	0	0	0	0	0	0
SCAFFOLD_1_11486088	0	0	0	0	0	0	0	0
SCAFFOLD_1_11721062	0.0004	0.0001	0	0.0003	0	0	0	0
SCAFFOLD_1_11748314	0	0	0	0	0	0	0	0
SCAFFOLD_1_11748317	0	0	0	0	0	0	0	0
SCAFFOLD_1_11748320	0	0.0001	0	0	0	0	0	0
SCAFFOLD_1_11748324	0	0	0	0	0	0	0	0
SCAFFOLD_1_11748355	0.0003	0.0011	0	0	0	0	0	0
SCAFFOLD_1_11794405	0	0	0	0	0	0	0	0
SCAFFOLD_1_11794427	0	0	0	0	0	0	0	0
SCAFFOLD_1_11908859	0.0027	0	0	0.0003	0	0	0	0
SCAFFOLD_1_11908865	0	0	0	0.0001	0	0	0	0
SCAFFOLD_1_11908890	0	0	0.0036	0.0007	0	0	0	0
SCAFFOLD_1_11908903	0	0	0	0	0	0	0	0
SCAFFOLD_1_11908911	0	0	0	0	0	0	0	0
SCAFFOLD_1_11908960	0	0	0	0.0001	0	0	0	0
SCAFFOLD_1_11908961	0	0.0022	0	0	0	0	0	0
SCAFFOLD_1_11908974	0	0	0	0	0	0	0	0
SCAFFOLD_1_12159101	0	0	0	0	0	0	0	0
SCAFFOLD_1_12159229	0.0009	0	0	0	0	0	0	0
SCAFFOLD_1_12395400	0	0	0	0	0	0	0	0
SCAFFOLD_1_12395484	0	0.0001	0	0	0	0	0	0
SCAFFOLD_1_12395497	0	0	0	0	0	0	0	0
SCAFFOLD_1_12395525	0	0	0	0	0	0	0	0
SCAFFOLD_1_12410954	0	0	0	0	0.0004	0	0	0
SCAFFOLD_1_12410957	0	0	0	0	0	0	0	0
SCAFFOLD_1_12613576	0	0	0	0	0	0	0	0
SCAFFOLD_1_12666836	0	0	0	0	0	0	0	0
SCAFFOLD_1_12757152	0.0014	0	0	0	0	0	0	0
SCAFFOLD_1_12757275	0	0	0	0	0	0	0	0
SCAFFOLD_1_12757277	0	0	0	0	0	0	0	0
SCAFFOLD_1_12757284	0	0	0	0	0	0	0	0
SCAFFOLD_1_12757293	0	0	0	0	0	0	0	0
SCAFFOLD_1_1286150	0.0005	0	0	0	0	0	0	0
SCAFFOLD_1_13111125	0	0	0	0	0	0	0	0
SCAFFOLD_1_13111153	0.0001	0	0	0	0	0	0	0
SCAFFOLD_1_13111170	0.0027	0	0	0	0	0	0	0
SCAFFOLD_1_13111210	0	0	0	0	0	0	0	0
SCAFFOLD_1_13111223	0	0	0	0	0	0	0	0
SCAFFOLD_1_13111279	0	0	0	0	0	0	0	0
SCAFFOLD_1_13111285	0	0.0009	0	0	0	0	0	0
SCAFFOLD_1_13196306	0	0	0	0	0	0	0	0
SCAFFOLD_1_13266260	0	0	0	0	0	0	0	0
SCAFFOLD_1_13266306	0.0007	0	0	0	0	0	0	0
SCAFFOLD_1_13266307	0	0	0	0.0001	0	0	0	0
SCAFFOLD_1_13284158	0	0	0	0	0	0	0	0
SCAFFOLD_1_13359226	0	0	0	0	0	0	0	0
SCAFFOLD_1_13746673	0.0005	0	0	0	0	0	0	0
SCAFFOLD_1_13746706	0	0	0	0	0	0	0	0
SCAFFOLD_1_14034178	0	0.0014	0	0	0	0	0	0
SCAFFOLD_1_14034188	0	0	0	0	0	0	0	0
SCAFFOLD_1_14034216	0	0	0	0	0	0	0	0
SCAFFOLD_1_14101250	0	0	0	0.0001	0	0	0	0
SCAFFOLD_1_14101255	0	0	0	0	0	0	0	0
SCAFFOLD_1_14101278	0.0012	0	0	0.0002	0	0	0	0
SCAFFOLD_1_14101351	0.0019	0	0	0	0	0	0	0
SCAFFOLD_1_14101369	0	0	0	0	0	0	0	0
SCAFFOLD_1_14181786	0	0	0	0	0	0	0	0
SCAFFOLD_1_14491630	0	0	0	0	0	0	0	0
SCAFFOLD_1_14491657	0	0	0	0	0	0	0	0
SCAFFOLD_1_14491686	0	0	0	0	0	0	0	0
SCAFFOLD_1_14491700	0	0	0	0	0	0	0	0
SCAFFOLD_1_14491707	0	0	0	0	0	0	0	0
SCAFFOLD_1_14566068	0	0	0	0.0001	0	0	0	0
SCAFFOLD_1_14566078	0	0.0024	0	0	0	0.0032	0	0
SCAFFOLD_1_14566080	0	0	0	0	0	0	0	0
SCAFFOLD_1_14566086	0	0.0005	0	0.0002	0	0	0	0
SCAFFOLD_1_14698777	0.0004	0	0	0	0	0	0	0
SCAFFOLD_1_14698794	0	0	0	0	0	0	0	0
SCAFFOLD_1_14884475	0	0	0	0	0	0	0	0
SCAFFOLD_1_14884615	0	0	0	0	0	0	0	0
SCAFFOLD_1_15039391	0	0	0	0	0	0	0	0
SCAFFOLD_1_15039524	0	0	0	0	0	0	0	0
SCAFFOLD_1_15039528	0.0044	0.0014	0	0	0.0033	0.0014	0	0
SCAFFOLD_1_15039542	0.0007	0	0	0	0	0	0	0
SCAFFOLD_1_15071268	0	0.0027	0	0	0	0	0	0
SCAFFOLD_1_15071339	0	0	0	0	0	0	0	0
SCAFFOLD_1_15071373	0	0	0	0	0	0	0	0
SCAFFOLD_1_15155587	0	0	0	0	0	0	0	0
SCAFFOLD_1_15155600	0.0003	0	0	0	0	0	0	0
SCAFFOLD_1_15192332	0	0	0	0	0	0	0	0
SCAFFOLD_1_15192362	0	0	0.0003	0.0002	0	0	0.0072	0
SCAFFOLD_1_15192367	0	0	0	0	0	0	0	0
SCAFFOLD_1_15192389	0	0.0003	0	0	0	0	0	0
SCAFFOLD_1_1523093	0.0009	0	0	0	0	0	0	0
SCAFFOLD_1_15330209	0	0	0	0.0005	0	0	0	0
SCAFFOLD_1_15330239	0	0	0	0	0	0	0	0
SCAFFOLD_1_15330343	0	0	0	0	0	0	0	0
SCAFFOLD_1_15345755	0	0	0	0	0	0	0	0
SCAFFOLD_1_15345765	0.0001	0	0	0	0	0	0	0
SCAFFOLD_1_15345766	0	0	0.0033	0	0	0	0	0
SCAFFOLD_1_15345784	0	0	0	0	0	0	0	0
SCAFFOLD_1_15345797	0	0	0	0.0002	0	0	0	0
SCAFFOLD_1_15345801	0	0	0	0	0	0	0	0
SCAFFOLD_1_15345815	0	0	0	0	0	0	0	0
SCAFFOLD_1_15345837	0	0	0	0	0	0	0	0
SCAFFOLD_1_15345840	0	0	0	0	0	0	0	0
SCAFFOLD_1_15345852	0	0	0	0	0	0	0	0
SCAFFOLD_1_15345862	0	0.0002	0	0	0	0	0	0
SCAFFOLD_1_15381276	0	0	0	0	0	0	0	0
SCAFFOLD_1_15381282	0	0.0057	0	0	0	0	0	0
SCAFFOLD_1_15381401	0	0.0023	0	0	0	0	0	0
SCAFFOLD_1_15479457	0	0	0	0	0	0	0	0
SCAFFOLD_1_15942113	0.0013	0	0	0	0	0	0	0
SCAFFOLD_1_1594520	0.0004	0	0	0.0106	0	0	0	0
SCAFFOLD_1_16045269	0.0001	0	0	0.0002	0	0	0	0
SCAFFOLD_1_16089582	0.0022	0	0	0	0	0	0	0
SCAFFOLD_1_16089602	0	0	0	0	0	0	0	0
SCAFFOLD_1_16089642	0	0	0	0	0	0	0	0
SCAFFOLD_1_16089683	0	0	0	0	0	0.0023	0	0
SCAFFOLD_1_1640927	0	0.0001	0	0	0	0	0	0
SCAFFOLD_1_1640936	0.0026	0.0001	0	0	0	0	0	0
SCAFFOLD_1_17070414	0	0	0	0.0002	0	0	0	0
SCAFFOLD_1_17070421	0	0	0	0	0	0	0	0
SCAFFOLD_1_17070473	0	0	0	0	0	0	0	0
SCAFFOLD_1_17070487	0.0007	0	0	0	0.0007	0	0	0
SCAFFOLD_1_17070490	0	0	0	0	0	0	0	0
SCAFFOLD_1_17070492	0	0	0	0	0	0	0	0
SCAFFOLD_1_17070493	0	0	0	0	0	0	0	0
SCAFFOLD_1_17070505	0	0.0001	0	0.0001	0.0028	0	0	0
SCAFFOLD_1_17070524	0	0	0	0	0	0	0	0
SCAFFOLD_1_17070530	0	0	0	0.0001	0	0	0	0
SCAFFOLD_1_17305972	0	0	0	0.0001	0	0	0	0
SCAFFOLD_1_17306011	0.0002	0	0.0003	0.0003	0	0	0	0
SCAFFOLD_1_17306019	0.0001	0	0	0.0009	0	0	0	0
SCAFFOLD_1_17306028	0	0	0	0.0004	0	0	0	0
SCAFFOLD_1_17306030	0	0	0	0	0	0	0	0
SCAFFOLD_1_17306032	0	0.0002	0	0	0	0	0	0
SCAFFOLD_1_17306046	0	0	0	0	0	0	0	0
SCAFFOLD_1_17306052	0	0	0	0	0	0	0	0
SCAFFOLD_1_17306071	0	0	0	0	0	0	0	0
SCAFFOLD_1_17306092	0.0013	0	0	0.0005	0	0	0	0
SCAFFOLD_1_17306103	0	0	0	0.0005	0	0	0	0
SCAFFOLD_1_17306104	0.0002	0.0001	0	0	0	0	0	0
SCAFFOLD_1_17306112	0	0	0	0	0	0	0	0
SCAFFOLD_1_1736166	0	0	0	0	0	0	0	0
SCAFFOLD_1_1736237	0	0.0001	0	0	0	0	0	0
SCAFFOLD_1_1736309	0	0	0	0	0	0	0	0
SCAFFOLD_1_17525609	0	0	0	0	0	0	0	0
SCAFFOLD_1_17525670	0	0	0	0	0	0	0	0
SCAFFOLD_1_17525744	0	0	0	0	0	0	0	0
SCAFFOLD_1_17525779	0	0	0	0	0	0	0	0
SCAFFOLD_1_17684594	0.0001	0.0001	0	0	0	0	0	0
SCAFFOLD_1_18296833	0.0001	0	0	0	0	0	0	0
SCAFFOLD_1_18296858	0	0	0	0	0	0	0	0
SCAFFOLD_1_18296869	0	0.0002	0	0	0	0	0	0
SCAFFOLD_1_18296915	0.0003	0	0	0	0	0	0	0
SCAFFOLD_1_18296974	0	0	0	0	0	0	0	0
SCAFFOLD_1_18536229	0	0	0	0	0	0	0	0
SCAFFOLD_1_18536240	0	0	0	0	0	0	0	0
SCAFFOLD_1_18536247	0	0.0001	0	0	0	0	0	0
SCAFFOLD_1_18536250	0	0	0	0	0	0	0	0
SCAFFOLD_1_18536260	0.0016	0	0	0	0	0	0	0
SCAFFOLD_1_18536261	0	0	0	0.0001	0	0	0	0
SCAFFOLD_1_18536275	0	0	0	0	0	0	0	0
SCAFFOLD_1_18536300	0	0	0	0	0	0	0	0
SCAFFOLD_1_18536351	0.0002	0	0	0	0	0	0	0
SCAFFOLD_1_18645259	0	0	0	0	0	0	0	0
SCAFFOLD_1_18645276	0	0	0	0	0	0	0	0
SCAFFOLD_1_18890740	0	0.0058	0	0	0	0	0	0
SCAFFOLD_1_18890752	0	0	0	0	0	0	0	0
SCAFFOLD_1_18890898	0	0.0264	0	0	0	0	0	0
SCAFFOLD_1_18964064	0	0	0	0	0	0	0	0
SCAFFOLD_1_18964081	0.0014	0.0002	0	0	0.0007	0	0	0
SCAFFOLD_1_18964084	0	0	0	0	0	0	0	0
SCAFFOLD_1_18964094	0	0	0	0	0	0	0	0.0014
SCAFFOLD_1_18964144	0	0	0	0	0	0	0	0
SCAFFOLD_1_18964207	0	0	0	0	0	0	0	0
SCAFFOLD_1_18964223	0	0.0043	0	0	0	0	0	0
SCAFFOLD_1_18964229	0.0004	0	0	0.0001	0	0.0011	0	0
SCAFFOLD_1_1905757	0	0	0	0	0	0	0	0
SCAFFOLD_1_1905852	0	0	0	0	0	0	0	0
SCAFFOLD_1_1913037	0	0	0	0	0	0	0	0
SCAFFOLD_1_19261851	0	0	0	0.0002	0	0	0	0
SCAFFOLD_1_19261862	0	0	0	0	0	0	0	0
SCAFFOLD_1_19261905	0	0.0006	0	0	0	0	0	0
SCAFFOLD_1_19261916	0.001	0	0	0	0	0	0	0
SCAFFOLD_1_19261965	0	0	0	0.0005	0	0	0	0
SCAFFOLD_1_19264730	0	0.0003	0.0001	0	0.0017	0	0	0
SCAFFOLD_1_19264735	0	0.0001	0	0.0001	0	0	0	0
SCAFFOLD_1_19264750	0	0	0	0	0	0	0	0
SCAFFOLD_1_19264801	0	0	0	0	0	0	0	0
SCAFFOLD_1_19264824	0	0	0	0	0	0	0	0
SCAFFOLD_1_19264856	0.0015	0	0	0	0	0	0	0
SCAFFOLD_1_19456580	0	0.0047	0	0	0	0	0	0
SCAFFOLD_1_1946126	0	0.0003	0	0	0	0	0	0
SCAFFOLD_1_19507917	0	0	0	0	0	0	0	0
SCAFFOLD_1_19507922	0.0002	0	0	0	0	0	0	0
SCAFFOLD_1_19507933	0	0	0	0.0024	0	0	0	0
SCAFFOLD_1_19507937	0	0	0	0	0	0	0	0
SCAFFOLD_1_19507950	0	0	0	0	0	0	0	0
SCAFFOLD_1_19507954	0	0	0	0.0002	0	0	0	0
SCAFFOLD_1_19507958	0	0.0003	0	0.0001	0	0	0	0
SCAFFOLD_1_19507963	0	0.0006	0	0.0002	0	0	0	0
SCAFFOLD_1_19507970	0.0004	0	0	0	0	0	0	0
SCAFFOLD_1_19507999	0.0001	0.0003	0	0.0013	0	0	0	0
SCAFFOLD_1_19508018	0	0	0	0	0	0	0	0
SCAFFOLD_1_19892511	0	0	0	0.0011	0	0	0	0
SCAFFOLD_1_19892519	0	0	0	0	0	0	0	0
SCAFFOLD_1_19960102	0	0	0	0	0	0	0	0
SCAFFOLD_1_19960105	0	0	0	0	0	0	0	0
SCAFFOLD_1_19960123	0.0007	0	0	0	0	0	0	0
SCAFFOLD_1_19960138	0	0	0	0	0	0	0	0
SCAFFOLD_1_19960221	0	0	0	0	0	0	0	0
SCAFFOLD_1_19960230	0	0.0002	0	0	0	0	0	0
SCAFFOLD_1_19960232	0	0	0	0	0	0	0	0
SCAFFOLD_1_19960264	0	0	0	0	0	0	0	0
SCAFFOLD_1_19995927	0.0001	0	0	0	0	0	0	0
SCAFFOLD_1_19995967	0	0	0	0	0	0	0	0
SCAFFOLD_1_19995987	0	0	0	0	0	0	0	0
SCAFFOLD_1_2027482	0	0.0001	0	0	0	0	0	0
SCAFFOLD_1_20658190	0.0003	0	0	0	0	0	0	0
SCAFFOLD_1_20658252	0	0	0	0	0	0	0	0
SCAFFOLD_1_20658282	0.0001	0	0	0	0	0	0	0
SCAFFOLD_1_2066220	0	0	0	0	0	0	0	0
SCAFFOLD_1_20699883	0.0126	0	0	0	0	0	0	0
SCAFFOLD_1_20699897	0	0	0	0	0	0	0	0
SCAFFOLD_1_20699907	0	0	0	0	0	0	0	0
SCAFFOLD_1_20699918	0	0	0	0	0	0	0	0
SCAFFOLD_1_20699935	0.0001	0	0	0	0	0	0	0
SCAFFOLD_1_20699974	0	0	0	0	0	0	0	0
SCAFFOLD_1_20699975	0	0	0	0	0	0	0	0
SCAFFOLD_1_20699998	0	0	0	0	0	0	0	0
SCAFFOLD_1_21175891	0	0.0013	0.0006	0	0	0	0	0
SCAFFOLD_1_21372564	0	0	0	0	0	0	0	0
SCAFFOLD_1_21372569	0	0	0	0	0	0	0	0
SCAFFOLD_1_21372582	0	0	0	0	0	0	0	0
SCAFFOLD_1_21372594	0	0	0	0.0001	0	0	0	0
SCAFFOLD_1_21372598	0	0	0	0	0	0	0	0
SCAFFOLD_1_21418297	0	0	0	0	0	0	0	0
SCAFFOLD_1_21418378	0.0018	0	0	0	0	0	0	0
SCAFFOLD_1_21418522	0	0	0	0	0	0	0	0
SCAFFOLD_1_21418537	0	0	0	0	0	0	0	0
SCAFFOLD_1_21418544	0	0	0	0	0	0	0	0
SCAFFOLD_1_21418546	0	0	0	0	0	0	0	0
SCAFFOLD_1_21422221	0	0	0	0	0	0	0	0
SCAFFOLD_1_21422331	0	0	0	0	0	0	0	0
SCAFFOLD_1_21422412	0	0.0009	0	0	0	0	0	0
SCAFFOLD_1_21422518	0	0	0	0	0	0	0	0
SCAFFOLD_1_21422523	0	0	0	0	0	0	0	0
SCAFFOLD_1_21422553	0	0.0002	0	0	0	0	0	0
SCAFFOLD_1_21422587	0	0	0	0.0001	0	0	0	0
SCAFFOLD_1_2164644	0	0	0	0	0	0	0	0
SCAFFOLD_1_21842735	0	0	0.0004	0	0	0	0	0
SCAFFOLD_1_21842910	0	0.0004	0	0	0	0	0	0
SCAFFOLD_1_21842927	0	0	0	0	0	0	0	0
SCAFFOLD_1_2194071	0	0	0.0001	0.0007	0	0	0	0
SCAFFOLD_1_2194101	0	0	0	0	0	0	0	0
SCAFFOLD_1_2194133	0	0.0002	0	0	0	0	0	0
SCAFFOLD_1_2194138	0	0.0001	0	0	0	0	0	0
SCAFFOLD_1_22049448	0	0	0	0	0	0	0	0
SCAFFOLD_1_22049463	0	0	0	0	0	0	0	0
SCAFFOLD_1_22049467	0.0001	0	0	0	0	0	0	0
SCAFFOLD_1_22049512	0	0	0	0	0	0	0	0
SCAFFOLD_1_22049543	0	0	0	0	0	0	0	0
SCAFFOLD_1_22049574	0	0	0	0	0	0	0	0
SCAFFOLD_1_22400285	0	0.0003	0	0	0	0	0	0
SCAFFOLD_1_22400291	0	0	0	0	0	0	0	0
SCAFFOLD_1_22400298	0	0	0	0	0	0	0	0
SCAFFOLD_1_22400320	0	0	0	0	0	0	0	0
SCAFFOLD_1_22400322	0	0	0	0.0002	0	0	0	0
SCAFFOLD_1_22400338	0	0	0	0	0	0	0	0
SCAFFOLD_1_22400419	0	0	0	0	0	0	0	0
SCAFFOLD_1_22400428	0	0.0001	0	0	0	0	0	0
SCAFFOLD_1_22400430	0.0002	0	0	0	0	0	0	0
SCAFFOLD_1_22400439	0	0	0	0	0	0	0	0
SCAFFOLD_1_22400455	0.0015	0	0	0	0	0	0	0
SCAFFOLD_1_22400469	0	0	0	0	0	0	0	0
SCAFFOLD_1_22400490	0	0	0	0.0001	0	0	0	0
SCAFFOLD_1_22586130	0	0	0	0	0	0	0	0
SCAFFOLD_1_22586162	0	0	0	0	0	0	0	0
SCAFFOLD_1_22586245	0	0	0	0	0	0	0	0
SCAFFOLD_1_22675597	0	0	0	0	0	0	0	0
SCAFFOLD_1_22675650	0	0.0006	0	0	0	0	0	0
SCAFFOLD_1_2293674	0	0	0.0002	0.0001	0	0	0	0
SCAFFOLD_1_2293791	0	0.0002	0	0.0001	0	0	0	0
SCAFFOLD_1_23184651	0	0	0	0.0003	0	0	0	0
SCAFFOLD_1_23184662	0	0	0	0	0	0	0	0
SCAFFOLD_1_23184694	0	0	0	0	0	0	0	0
SCAFFOLD_1_23184733	0	0	0	0	0	0	0	0
SCAFFOLD_1_23184769	0	0.0002	0	0	0	0	0	0
SCAFFOLD_1_23184771	0	0	0.0001	0.0009	0	0	0	0
SCAFFOLD_1_23210992	0	0	0	0	0	0	0	0
SCAFFOLD_1_23211054	0.0003	0	0	0	0	0	0	0
SCAFFOLD_1_23211067	0	0	0	0	0	0	0	0
SCAFFOLD_1_23769706	0.0004	0	0.0002	0	0	0	0	0
SCAFFOLD_1_23769707	0.0002	0.0001	0	0	0	0	0	0
SCAFFOLD_1_23769709	0.002	0	0	0	0.0018	0	0	0
SCAFFOLD_1_23769717	0	0	0	0	0	0	0	0
SCAFFOLD_1_23769771	0	0	0	0	0	0	0	0
SCAFFOLD_1_23769781	0	0	0	0	0	0	0	0
SCAFFOLD_1_23769785	0	0	0	0	0	0	0	0
SCAFFOLD_1_23769806	0	0	0	0	0	0	0	0
SCAFFOLD_1_23769813	0	0	0	0	0	0	0	0
SCAFFOLD_1_23769822	0	0	0	0	0	0	0	0
SCAFFOLD_1_23769849	0	0	0	0	0	0	0	0
SCAFFOLD_1_24145910	0	0.0001	0	0.0001	0	0	0	0
SCAFFOLD_1_24489313	0	0	0	0	0	0	0	0
SCAFFOLD_1_24489347	0	0	0	0.0001	0	0	0	0
SCAFFOLD_1_24489353	0	0	0	0	0	0	0	0
SCAFFOLD_1_24489358	0	0	0	0	0	0	0	0
SCAFFOLD_1_24489381	0	0	0	0	0	0	0	0
SCAFFOLD_1_24489408	0.0014	0	0	0	0	0	0	0
SCAFFOLD_1_24489450	0	0	0	0	0	0	0	0
SCAFFOLD_1_24630746	0	0	0	0	0	0	0	0
SCAFFOLD_1_24630760	0	0	0	0.0001	0	0	0	0
SCAFFOLD_1_24630772	0	0	0	0	0	0	0	0
SCAFFOLD_1_24630803	0	0	0	0	0	0	0	0
SCAFFOLD_1_24630816	0	0	0	0	0	0	0	0
SCAFFOLD_1_24630821	0	0	0	0	0	0	0	0
SCAFFOLD_1_24630842	0	0	0	0	0	0	0	0
SCAFFOLD_1_24630868	0	0	0	0	0	0	0	0
SCAFFOLD_1_24722540	0	0	0	0	0	0	0	0
SCAFFOLD_1_24722568	0.0004	0	0	0	0	0	0	0
SCAFFOLD_1_24722587	0.0007	0	0	0	0	0	0	0
SCAFFOLD_1_24722604	0	0	0	0.0027	0	0	0	0
SCAFFOLD_1_24722609	0.0005	0	0	0	0	0	0	0
SCAFFOLD_1_24722611	0.0001	0	0	0	0	0	0	0
SCAFFOLD_1_24722614	0	0	0	0	0.0012	0	0	0
SCAFFOLD_1_24722615	0	0	0.0058	0	0	0	0	0
SCAFFOLD_1_24722622	0	0	0	0.0003	0	0	0	0
SCAFFOLD_1_24722646	0	0.0026	0	0.0001	0	0.0011	0	0
SCAFFOLD_1_24722654	0	0	0	0	0	0	0	0
SCAFFOLD_1_24809573	0	0	0	0	0	0	0	0
SCAFFOLD_1_24809601	0	0	0	0	0	0	0	0
SCAFFOLD_1_24809729	0	0	0	0	0	0	0	0
SCAFFOLD_1_24845055	0	0	0	0	0	0	0	0
SCAFFOLD_1_24845082	0	0	0	0	0	0	0	0
SCAFFOLD_1_24845083	0	0	0	0	0	0	0	0
SCAFFOLD_1_24845085	0	0	0	0	0	0	0	0
SCAFFOLD_1_24845124	0	0	0	0	0	0	0	0
SCAFFOLD_1_24887517	0	0.0004	0.0016	0.0003	0	0	0	0
SCAFFOLD_1_24887519	0	0	0	0	0	0	0	0
SCAFFOLD_1_24887549	0	0	0	0.0001	0	0	0	0
SCAFFOLD_1_24887557	0	0	0	0	0	0	0	0
SCAFFOLD_1_24887570	0	0	0	0	0	0	0	0
SCAFFOLD_1_24887573	0	0	0	0	0	0	0	0
SCAFFOLD_1_24887577	0.0008	0	0	0	0	0	0	0
SCAFFOLD_1_24887583	0	0	0	0	0	0	0	0
SCAFFOLD_1_24887596	0	0	0	0	0	0	0	0
SCAFFOLD_1_24887598	0	0	0	0	0	0	0	0
SCAFFOLD_1_24887631	0	0	0	0	0	0	0	0
SCAFFOLD_1_24887648	0	0	0	0.0019	0	0	0	0
SCAFFOLD_1_24887657	0	0	0	0	0	0	0	0
SCAFFOLD_1_24887666	0	0	0	0	0	0	0	0
SCAFFOLD_1_24887718	0	0	0	0	0	0	0	0
SCAFFOLD_1_24887729	0	0	0	0	0	0	0	0
SCAFFOLD_1_24887733	0	0	0	0	0	0	0	0
SCAFFOLD_1_24887850	0	0	0	0	0	0	0	0
SCAFFOLD_1_24887864	0	0	0	0	0	0	0	0
SCAFFOLD_1_24887871	0	0	0	0	0	0	0	0
SCAFFOLD_1_24949284	0	0	0.0001	0.0002	0	0	0	0
SCAFFOLD_1_24949305	0	0	0	0	0	0	0	0
SCAFFOLD_1_24949311	0	0	0	0	0	0	0	0
SCAFFOLD_1_24949324	0.0003	0	0	0	0	0	0	0
SCAFFOLD_1_24949343	0	0.0022	0	0	0	0	0	0
SCAFFOLD_1_24972746	0	0	0	0	0	0	0	0
SCAFFOLD_1_24972818	0	0	0	0	0	0	0	0
SCAFFOLD_1_25012552	0	0	0	0	0	0	0	0
SCAFFOLD_1_25012662	0	0	0	0	0	0	0	0
SCAFFOLD_1_25012663	0.0001	0	0	0.0002	0	0	0	0
SCAFFOLD_1_25012665	0	0	0	0	0	0	0	0
SCAFFOLD_1_25012685	0.0002	0	0	0	0	0	0	0
SCAFFOLD_1_25012693	0	0	0	0	0	0	0	0
SCAFFOLD_1_25013424	0.0002	0	0	0	0	0	0	0
SCAFFOLD_1_25013442	0	0	0	0.0001	0	0	0	0
SCAFFOLD_1_25013463	0	0	0	0	0	0	0	0
SCAFFOLD_1_25013480	0	0.0001	0	0	0	0	0	0
SCAFFOLD_1_25013485	0	0	0	0	0	0	0	0
SCAFFOLD_1_25013520	0	0	0	0	0	0	0	0
SCAFFOLD_1_25013528	0	0	0	0	0	0	0	0
SCAFFOLD_1_25013542	0	0	0	0	0	0	0	0
SCAFFOLD_1_25013586	0	0	0	0	0.0006	0	0	0
SCAFFOLD_1_25090682	0	0	0	0	0	0	0	0
SCAFFOLD_1_2521509	0	0	0	0	0	0	0	0
SCAFFOLD_1_2540835	0	0	0	0	0.0036	0	0	0
SCAFFOLD_1_2540864	0	0	0	0	0.0045	0	0	0
SCAFFOLD_1_2540965	0	0.0023	0	0	0	0	0	0
SCAFFOLD_1_25796621	0	0	0	0	0	0	0	0
SCAFFOLD_1_25796637	0	0	0	0.0002	0	0	0	0
SCAFFOLD_1_25796648	0	0	0	0	0	0	0	0
SCAFFOLD_1_25796657	0	0.0005	0	0	0	0	0	0
SCAFFOLD_1_25796659	0	0	0	0.0004	0	0	0	0
SCAFFOLD_1_25796670	0.0001	0	0.0009	0.0001	0	0	0	0
SCAFFOLD_1_25796678	0.0001	0	0	0	0	0	0	0
SCAFFOLD_1_25796679	0	0	0	0	0	0	0	0
SCAFFOLD_1_25796683	0	0	0.0024	0	0	0	0	0
SCAFFOLD_1_25796691	0	0.0004	0	0.0003	0	0	0	0
SCAFFOLD_1_25796772	0	0	0	0	0	0	0	0
SCAFFOLD_1_25796785	0	0	0	0	0	0	0	0
SCAFFOLD_1_25796794	0.0022	0	0	0	0	0	0	0
SCAFFOLD_1_25796813	0	0	0	0	0	0	0	0
SCAFFOLD_1_25796817	0	0	0	0	0	0	0	0
SCAFFOLD_1_25796824	0	0	0	0.0003	0	0	0	0
SCAFFOLD_1_25796836	0	0	0.0029	0	0	0	0	0
SCAFFOLD_1_25796845	0	0.0003	0.0009	0	0	0	0	0
SCAFFOLD_1_25796846	0	0.0018	0	0	0	0.0033	0	0
SCAFFOLD_1_25882353	0.0001	0.0029	0	0.0004	0	0	0	0
SCAFFOLD_1_25882355	0.0001	0.0001	0.0003	0.0001	0	0	0	0
SCAFFOLD_1_25882361	0	0	0	0	0	0	0	0
SCAFFOLD_1_25882368	0	0	0	0	0	0	0	0
SCAFFOLD_1_25882372	0	0	0	0	0	0	0	0
SCAFFOLD_1_25882380	0	0	0	0	0	0	0	0
SCAFFOLD_1_25882384	0.0003	0.0004	0.0001	0	0	0.0005	0	0
SCAFFOLD_1_25882404	0.0001	0	0	0	0	0	0	0
SCAFFOLD_1_25882424	0	0	0	0	0	0	0	0
SCAFFOLD_1_25882483	0.0003	0	0	0.0002	0	0	0	0
SCAFFOLD_1_25882493	0	0	0	0.0003	0	0	0	0
SCAFFOLD_1_25882514	0	0	0	0	0	0	0	0
SCAFFOLD_1_25882521	0.0001	0.0006	0.0003	0.0001	0	0	0	0
SCAFFOLD_1_25882537	0	0	0	0	0	0	0	0
SCAFFOLD_1_25882547	0.0002	0	0	0	0	0	0	0
SCAFFOLD_1_25933871	0	0	0	0	0	0	0	0
SCAFFOLD_1_25933884	0	0	0	0	0	0	0	0
SCAFFOLD_1_25933892	0	0	0	0	0	0	0	0
SCAFFOLD_1_25933910	0	0	0	0	0	0	0	0
SCAFFOLD_1_25933932	0	0	0	0	0	0	0	0
SCAFFOLD_1_25933958	0	0	0	0.0001	0	0	0	0
SCAFFOLD_1_25933966	0	0	0	0	0	0	0	0
SCAFFOLD_1_25933968	0	0	0	0	0	0	0	0
SCAFFOLD_1_25933988	0.0016	0	0	0	0	0	0	0
SCAFFOLD_1_25934009	0	0	0	0.0001	0	0	0	0
SCAFFOLD_1_25934011	0	0	0	0	0	0	0	0
SCAFFOLD_1_25934021	0	0	0	0	0	0	0	0
SCAFFOLD_1_25934033	0	0	0	0	0	0	0	0
SCAFFOLD_1_260856	0	0	0	0.0035	0	0	0	0
SCAFFOLD_1_260941	0	0	0	0.0002	0	0	0	0
SCAFFOLD_1_26283834	0	0	0	0	0	0	0	0
SCAFFOLD_1_26362249	0	0	0	0	0	0	0	0
SCAFFOLD_1_26362318	0	0	0	0	0	0	0	0
SCAFFOLD_1_26424891	0	0.0001	0	0	0	0	0	0
SCAFFOLD_1_26424935	0	0	0	0	0	0	0	0
SCAFFOLD_1_26424938	0	0	0	0	0	0	0	0
SCAFFOLD_1_26424965	0	0	0	0.0001	0	0	0	0
SCAFFOLD_1_26755131	0	0.0001	0	0	0	0	0	0
SCAFFOLD_1_26755234	0	0	0	0	0	0	0	0
SCAFFOLD_1_267810	0	0	0.0001	0.0001	0	0	0	0
SCAFFOLD_1_26945592	0	0	0	0	0	0	0	0
SCAFFOLD_1_26945609	0	0	0	0	0	0	0	0
SCAFFOLD_1_26965681	0.0001	0	0	0	0	0	0	0
SCAFFOLD_1_26965686	0	0	0	0	0	0	0	0
SCAFFOLD_1_26965735	0	0	0	0.0002	0	0	0	0
SCAFFOLD_1_26965794	0	0	0	0	0	0	0	0
SCAFFOLD_1_26984306	0	0	0	0	0	0	0	0
SCAFFOLD_1_26984307	0	0	0	0	0	0	0	0
SCAFFOLD_1_26984323	0	0	0	0	0	0	0	0
SCAFFOLD_1_26984343	0	0	0	0	0	0	0	0
SCAFFOLD_1_26984369	0	0	0	0	0	0	0	0
SCAFFOLD_1_26984381	0	0	0	0	0	0	0	0
SCAFFOLD_1_26984404	0.0004	0	0	0	0	0	0	0
SCAFFOLD_1_26984422	0.0006	0	0	0	0	0	0	0
SCAFFOLD_1_26984443	0	0	0	0	0	0	0	0
SCAFFOLD_1_27025499	0	0.0047	0	0	0	0	0	0
SCAFFOLD_1_27025541	0	0.0014	0.0001	0	0	0	0	0
SCAFFOLD_1_27025558	0	0.0006	0	0	0	0	0	0
SCAFFOLD_1_27025672	0	0	0	0	0	0	0	0
SCAFFOLD_1_27162205	0	0	0	0	0	0	0	0
SCAFFOLD_1_27162235	0	0	0	0	0	0	0	0
SCAFFOLD_1_27162270	0	0.0262	0	0	0	0	0	0
SCAFFOLD_1_27162303	0	0.0008	0	0	0	0	0	0
SCAFFOLD_1_27162336	0	0	0	0	0	0	0	0
SCAFFOLD_1_27288126	0	0	0	0	0	0	0	0
SCAFFOLD_1_2738846	0	0	0	0	0	0	0	0
SCAFFOLD_1_27708892	0	0	0	0	0	0	0	0
SCAFFOLD_1_27708919	0	0	0	0	0	0	0	0
SCAFFOLD_1_27709041	0	0	0	0	0	0	0	0
SCAFFOLD_1_27726219	0	0	0	0	0	0	0	0
SCAFFOLD_1_27942108	0	0	0	0	0	0	0	0
SCAFFOLD_1_28029610	0	0	0	0	0	0	0	0
SCAFFOLD_1_28207267	0	0	0	0	0	0	0	0
SCAFFOLD_1_28368024	0	0	0	0	0	0	0	0
SCAFFOLD_1_28487338	0	0	0	0	0	0	0	0
SCAFFOLD_1_28487362	0	0	0	0	0	0	0	0
SCAFFOLD_1_28487406	0	0	0	0	0	0	0	0
SCAFFOLD_1_28487408	0	0	0	0	0	0	0	0
SCAFFOLD_1_28518056	0	0	0	0	0	0	0	0
SCAFFOLD_1_28518068	0	0	0	0	0	0	0	0
SCAFFOLD_1_28518159	0	0	0	0	0	0	0	0
SCAFFOLD_1_28533443	0	0	0	0	0	0	0	0
SCAFFOLD_1_28725224	0	0	0	0	0	0	0	0
SCAFFOLD_1_28725327	0	0	0	0	0	0	0	0
SCAFFOLD_1_28725344	0	0	0	0	0	0	0	0
SCAFFOLD_1_28725352	0	0	0	0	0	0	0	0
SCAFFOLD_1_28725444	0	0	0	0	0	0	0	0
SCAFFOLD_1_28725504	0	0	0	0	0	0	0	0
SCAFFOLD_1_28725559	0	0	0	0	0	0	0	0
SCAFFOLD_1_28989387	0	0	0	0	0	0	0	0
SCAFFOLD_1_28989489	0	0	0.0008	0	0	0	0	0
SCAFFOLD_1_28989509	0.0006	0	0	0	0	0	0	0
SCAFFOLD_1_29152487	0	0	0	0	0	0	0	0
SCAFFOLD_1_29162181	0.0001	0	0	0	0	0	0	0
SCAFFOLD_1_29162188	0	0	0	0	0	0	0	0
SCAFFOLD_1_29162199	0	0	0	0	0	0	0	0
SCAFFOLD_1_29162235	0	0	0	0	0	0	0	0
SCAFFOLD_1_29162242	0	0	0	0	0	0	0	0
SCAFFOLD_1_29162328	0	0	0	0	0	0	0	0
SCAFFOLD_1_29162338	0	0	0	0	0	0	0	0
SCAFFOLD_1_29162343	0	0	0	0	0	0	0	0
SCAFFOLD_1_29162359	0	0	0	0	0	0	0	0
SCAFFOLD_1_2930237	0	0	0	0	0	0	0	0
SCAFFOLD_1_29847077	0	0	0	0	0	0	0	0
SCAFFOLD_1_29847109	0	0.0003	0	0	0	0	0	0
SCAFFOLD_1_29847136	0	0	0	0	0	0	0	0
SCAFFOLD_1_29847142	0	0	0	0	0	0	0	0
SCAFFOLD_1_29847143	0	0	0	0	0	0	0	0
SCAFFOLD_1_29847173	0	0	0	0	0	0	0	0
SCAFFOLD_1_29847189	0	0	0	0	0	0	0	0
SCAFFOLD_1_29847201	0.0001	0	0	0	0	0	0	0
SCAFFOLD_1_302120	0.0009	0	0.0001	0.0003	0	0	0	0
SCAFFOLD_1_302150	0	0	0	0	0	0	0	0
SCAFFOLD_1_302184	0	0	0	0.0002	0	0	0	0
SCAFFOLD_1_304557	0	0	0	0	0	0	0	0
SCAFFOLD_1_30462276	0	0	0	0	0	0	0	0
SCAFFOLD_1_30462347	0	0.0003	0	0	0	0	0	0
SCAFFOLD_1_304818	0	0.0001	0	0	0	0	0	0
SCAFFOLD_1_304838	0	0	0	0	0	0	0	0
SCAFFOLD_1_304860	0	0	0	0	0	0	0	0
SCAFFOLD_1_304861	0.0001	0	0.0001	0	0	0	0	0
SCAFFOLD_1_305041	0	0	0	0	0	0	0	0
SCAFFOLD_1_30814387	0	0	0	0	0	0	0	0
SCAFFOLD_1_30814419	0	0	0	0	0	0	0	0
SCAFFOLD_1_30880394	0	0	0	0	0	0	0	0
SCAFFOLD_1_30880535	0	0	0	0	0	0	0	0
SCAFFOLD_1_30888470	0	0	0	0	0	0	0	0
SCAFFOLD_1_31070860	0	0	0	0	0	0	0	0
SCAFFOLD_1_31071037	0	0	0	0	0	0	0	0
SCAFFOLD_1_31071052	0.0108	0.0002	0.0001	0	0.0075	0	0	0
SCAFFOLD_1_3118660	0	0	0	0	0	0	0	0
SCAFFOLD_1_3118675	0	0	0	0	0	0	0	0
SCAFFOLD_1_3118705	0	0	0	0	0	0	0	0
SCAFFOLD_1_3118746	0	0.0019	0.0001	0.0002	0	0	0	0
SCAFFOLD_1_31193497	0	0	0	0	0	0	0	0
SCAFFOLD_1_31193499	0.0002	0	0	0	0	0	0	0
SCAFFOLD_1_31244952	0	0	0	0	0	0	0	0
SCAFFOLD_1_31554875	0	0	0.0005	0	0	0	0	0
SCAFFOLD_1_3182596	0.0002	0.0001	0.0007	0.0028	0	0	0	0
SCAFFOLD_1_31844548	0	0	0	0	0	0	0	0
SCAFFOLD_1_31844655	0	0.0013	0.0003	0.0047	0	0	0	0
SCAFFOLD_1_31844660	0	0	0	0	0	0	0	0
SCAFFOLD_1_31847253	0	0	0	0	0	0	0	0
SCAFFOLD_1_31865945	0.001	0	0	0	0	0	0	0
SCAFFOLD_1_32057522	0	0	0	0	0	0	0	0
SCAFFOLD_1_32142803	0.0011	0	0	0	0	0	0	0
SCAFFOLD_1_32656146	0	0	0	0.0002	0	0	0	0
SCAFFOLD_1_32656274	0	0	0	0	0	0	0	0
SCAFFOLD_1_32685054	0.0001	0	0	0.0002	0	0	0	0
SCAFFOLD_1_32685074	0	0	0.0004	0	0	0	0	0
SCAFFOLD_1_32701141	0	0	0	0	0	0	0	0
SCAFFOLD_1_32984753	0	0.0001	0	0	0	0	0	0
SCAFFOLD_1_32984755	0	0	0	0.0006	0	0	0	0
SCAFFOLD_1_33051418	0	0.0002	0	0	0	0	0	0
SCAFFOLD_1_33051427	0	0	0	0.0004	0	0	0	0
SCAFFOLD_1_33051444	0	0.0005	0	0	0	0	0	0
SCAFFOLD_1_33051479	0	0	0	0	0	0	0	0
SCAFFOLD_1_33051509	0	0	0	0.0001	0	0	0	0
SCAFFOLD_1_33051529	0	0	0	0	0	0	0	0
SCAFFOLD_1_33051550	0	0.0003	0	0	0	0	0	0
SCAFFOLD_1_33051561	0.0005	0.0003	0.0673	0.0039	0	0	0.2189	0
SCAFFOLD_1_33051576	0.0006	0.0001	0	0	0	0	0	0
SCAFFOLD_1_33281747	0	0	0	0	0	0	0	0
SCAFFOLD_1_33281791	0	0.0071	0	0.0008	0	0.0034	0	0
SCAFFOLD_1_33412378	0	0	0	0	0	0	0	0
SCAFFOLD_1_33412389	0	0	0	0	0	0	0	0
SCAFFOLD_1_33412390	0	0	0	0	0	0	0	0
SCAFFOLD_1_33412391	0	0	0	0	0	0	0	0
SCAFFOLD_1_33412419	0	0	0	0	0	0	0	0
SCAFFOLD_1_33412431	0	0	0	0	0	0	0	0
SCAFFOLD_1_33412437	0	0	0	0	0	0	0	0
SCAFFOLD_1_33412439	0	0	0	0	0	0	0	0
SCAFFOLD_1_33412442	0	0	0	0	0	0	0	0
SCAFFOLD_1_33412445	0	0	0	0	0	0	0	0
SCAFFOLD_1_33412468	0	0	0	0	0	0	0	0
SCAFFOLD_1_33412478	0	0	0	0	0	0	0	0
SCAFFOLD_1_33412482	0	0	0	0	0	0	0	0
SCAFFOLD_1_33412554	0	0	0	0	0	0	0	0
SCAFFOLD_1_33465608	0	0	0	0	0	0	0	0
SCAFFOLD_1_33465761	0.0005	0	0	0	0	0	0	0
SCAFFOLD_1_33511044	0.0009	0	0.0001	0	0	0	0	0
SCAFFOLD_1_33511068	0	0.0007	0	0	0	0	0	0
SCAFFOLD_1_33511172	0	0	0	0	0	0	0	0
SCAFFOLD_1_33548934	0	0	0	0	0	0	0	0
SCAFFOLD_1_3357965	0.0003	0	0	0.0001	0	0	0	0
SCAFFOLD_1_3358104	0.0001	0	0	0	0	0	0	0
SCAFFOLD_1_33616226	0	0	0	0	0	0	0	0
SCAFFOLD_1_33616232	0	0	0.0002	0.0007	0	0	0	0
SCAFFOLD_1_33742311	0	0	0	0	0	0	0	0
SCAFFOLD_1_33742326	0	0	0	0.0004	0	0	0	0
SCAFFOLD_1_33785317	0	0	0	0	0	0	0	0
SCAFFOLD_1_33787225	0	0	0	0	0	0	0	0
SCAFFOLD_1_33923596	0	0.0004	0	0.0002	0	0	0	0
SCAFFOLD_1_34577267	0.002	0	0	0	0	0	0	0
SCAFFOLD_1_34577268	0	0	0	0	0	0	0	0
SCAFFOLD_1_34577318	0	0	0	0	0	0	0	0
SCAFFOLD_1_34577450	0	0	0	0	0	0	0	0
SCAFFOLD_1_34706013	0.0001	0	0	0	0	0	0	0
SCAFFOLD_1_34706071	0	0.001	0	0	0	0	0	0
SCAFFOLD_1_34706105	0	0	0	0	0	0	0	0
SCAFFOLD_1_34706112	0	0	0	0	0	0	0	0
SCAFFOLD_1_34706117	0	0	0	0	0	0	0	0
SCAFFOLD_1_34706137	0.0004	0	0	0	0	0	0	0
SCAFFOLD_1_34706157	0	0.0018	0	0	0	0	0	0
SCAFFOLD_1_34816602	0	0	0	0	0	0	0	0
SCAFFOLD_1_34816697	0	0	0	0	0	0	0	0
SCAFFOLD_1_34864089	0	0	0.0006	0	0	0	0	0
SCAFFOLD_1_34873143	0	0	0	0	0	0	0	0
SCAFFOLD_1_34985486	0	0	0	0	0	0	0	0
SCAFFOLD_1_35261874	0	0	0	0	0	0	0	0
SCAFFOLD_1_35261889	0	0	0	0	0	0	0	0
SCAFFOLD_1_35261980	0	0	0	0	0	0	0.0005	0
SCAFFOLD_1_35602101	0	0	0	0	0	0	0	0
SCAFFOLD_1_3576906	0.0001	0.0001	0	0	0	0	0	0
SCAFFOLD_1_3576959	0.0007	0.0019	0	0	0	0.0118	0	0
SCAFFOLD_1_3576989	0	0	0	0	0	0	0	0
SCAFFOLD_1_3577053	0	0.0003	0	0	0	0	0	0
SCAFFOLD_1_35811160	0	0	0	0	0	0	0	0
SCAFFOLD_1_359217	0	0	0	0.0002	0	0	0	0
SCAFFOLD_1_35998510	0	0	0	0	0	0	0	0
SCAFFOLD_1_361396	0	0	0	0	0	0	0	0
SCAFFOLD_1_36428954	0	0	0	0	0	0	0	0
SCAFFOLD_1_36457164	0	0	0	0	0	0	0	0
SCAFFOLD_1_36457188	0	0	0	0.0004	0	0	0	0
SCAFFOLD_1_36457196	0.0025	0	0.0001	0.0004	0	0	0	0
SCAFFOLD_1_36457234	0	0	0	0	0	0	0	0
SCAFFOLD_1_36457265	0	0.0002	0	0	0	0	0	0
SCAFFOLD_1_36457296	0	0	0	0	0	0	0	0
SCAFFOLD_1_36457297	0	0	0	0	0	0	0	0
SCAFFOLD_1_36457328	0	0	0	0.0018	0	0	0	0
SCAFFOLD_1_36457333	0	0	0	0	0	0	0	0
SCAFFOLD_1_3648264	0	0	0	0	0	0	0	0
SCAFFOLD_1_36539988	0	0	0	0.0022	0	0	0	0
SCAFFOLD_1_36592719	0.0006	0	0	0	0	0	0	0
SCAFFOLD_1_36609890	0	0	0	0	0	0	0	0
SCAFFOLD_1_36609896	0	0	0	0	0	0	0	0
SCAFFOLD_1_36722024	0	0	0	0	0	0	0	0
SCAFFOLD_1_36722106	0.0002	0	0	0	0.0002	0	0	0
SCAFFOLD_1_36874896	0	0	0	0.0003	0	0	0	0
SCAFFOLD_1_36874906	0	0	0	0.0005	0	0	0	0
SCAFFOLD_1_36874940	0	0	0.0001	0.0012	0	0	0	0
SCAFFOLD_1_36874972	0	0	0	0	0	0	0	0
SCAFFOLD_1_36875010	0	0	0	0	0	0	0	0
SCAFFOLD_1_36988352	0	0.0001	0	0	0	0	0	0
SCAFFOLD_1_37039300	0	0	0	0	0	0	0	0
SCAFFOLD_1_37039331	0	0	0	0	0	0	0	0
SCAFFOLD_1_37039346	0.0003	0	0	0.0002	0	0	0	0
SCAFFOLD_1_37039348	0	0	0	0	0	0	0	0
SCAFFOLD_1_37039411	0	0	0	0	0	0	0	0
SCAFFOLD_1_37039462	0	0.0007	0	0	0	0	0	0
SCAFFOLD_1_37039471	0.0001	0	0	0	0	0	0	0
SCAFFOLD_1_37074745	0	0.0009	0	0	0	0	0	0
SCAFFOLD_1_37182621	0	0.004	0	0	0	0	0	0
SCAFFOLD_1_37182662	0	0	0	0.0009	0	0	0	0
SCAFFOLD_1_37182666	0	0	0	0	0	0	0	0
SCAFFOLD_1_37182761	0	0	0.0002	0	0	0	0	0
SCAFFOLD_1_37188144	0	0	0	0	0	0	0	0
SCAFFOLD_1_37310770	0	0	0	0	0	0	0	0
SCAFFOLD_1_37313647	0	0	0	0	0	0	0	0
SCAFFOLD_1_37313700	0	0	0	0	0	0	0	0
SCAFFOLD_1_37313735	0	0	0	0	0	0	0	0
SCAFFOLD_1_37313759	0	0	0	0	0	0	0	0
SCAFFOLD_1_37478530	0	0	0	0	0	0	0	0
SCAFFOLD_1_37569187	0	0	0	0	0	0	0	0
SCAFFOLD_1_377495	0	0	0	0	0	0	0	0
SCAFFOLD_1_37818980	0	0	0	0	0	0	0	0
SCAFFOLD_1_37819082	0.0007	0	0	0	0	0	0	0
SCAFFOLD_1_37819104	0.0018	0	0	0	0	0	0	0
SCAFFOLD_1_37932982	0	0	0	0	0	0	0	0
SCAFFOLD_1_37953207	0.0005	0	0	0	0	0	0	0
SCAFFOLD_1_37953214	0	0	0	0.0019	0	0	0	0
SCAFFOLD_1_38001200	0	0	0	0	0	0	0	0
SCAFFOLD_1_380910	0	0	0	0	0	0	0	0
SCAFFOLD_1_380931	0	0.0002	0	0	0	0	0	0
SCAFFOLD_1_381025	0	0.0008	0	0	0	0	0	0
SCAFFOLD_1_381036	0.0002	0	0	0	0	0	0	0
SCAFFOLD_1_381043	0	0.0001	0	0	0	0	0	0
SCAFFOLD_1_381056	0	0	0	0	0	0	0	0
SCAFFOLD_1_381066	0.0002	0	0.0001	0	0	0	0	0
SCAFFOLD_1_381070	0	0	0	0	0	0	0	0
SCAFFOLD_1_381086	0	0	0	0	0	0	0	0
SCAFFOLD_1_38252658	0	0	0	0	0	0	0	0
SCAFFOLD_1_38389933	0	0	0	0	0	0	0	0
SCAFFOLD_1_38399419	0	0	0	0	0	0	0	0
SCAFFOLD_1_38399797	0.0013	0	0	0	0	0	0	0
SCAFFOLD_1_38399804	0	0	0	0	0	0	0	0
SCAFFOLD_1_38399823	0	0	0	0	0	0	0	0
SCAFFOLD_1_38410558	0.0003	0	0	0	0	0	0	0
SCAFFOLD_1_38432995	0	0	0	0	0	0	0	0
SCAFFOLD_1_38433092	0	0	0	0	0	0	0	0
SCAFFOLD_1_38575461	0.0063	0.0333	0	0	0	0.0053	0	0
SCAFFOLD_1_38575578	0	0	0	0	0	0	0	0
SCAFFOLD_1_38575579	0	0	0	0	0	0	0	0
SCAFFOLD_1_38575622	0	0.0032	0	0	0	0	0	0
SCAFFOLD_1_38599488	0	0	0	0	0	0	0	0
SCAFFOLD_1_38599599	0	0	0	0	0	0	0	0
SCAFFOLD_1_38657555	0	0	0	0	0	0	0	0
SCAFFOLD_1_38661340	0.0004	0	0	0	0	0	0	0
SCAFFOLD_1_386810	0.0004	0	0	0	0	0	0	0
SCAFFOLD_1_38764854	0.0001	0	0.0001	0.0031	0	0	0	0
SCAFFOLD_1_38764866	0	0	0	0	0	0	0	0
SCAFFOLD_1_38764881	0	0.0002	0	0	0	0	0	0
SCAFFOLD_1_38764893	0	0	0	0	0	0	0	0
SCAFFOLD_1_38764993	0	0	0	0	0	0	0	0
SCAFFOLD_1_38806419	0	0	0	0	0	0	0	0
SCAFFOLD_1_38959597	0.0006	0	0	0	0	0	0	0
SCAFFOLD_1_38980873	0	0	0	0	0	0	0	0
SCAFFOLD_1_38980899	0	0	0	0	0	0	0	0
SCAFFOLD_1_38980908	0	0	0	0	0	0	0	0
SCAFFOLD_1_38980911	0	0	0	0.0007	0	0	0	0
SCAFFOLD_1_38980916	0	0	0	0	0	0	0	0
SCAFFOLD_1_38980923	0	0	0	0	0	0	0	0
SCAFFOLD_1_3947337	0	0.021	0.0004	0	0	0	0	0
SCAFFOLD_1_3947461	0	0	0	0	0	0	0	0
SCAFFOLD_1_3947931	0.0007	0	0	0	0	0	0	0
SCAFFOLD_1_4113435	0	0	0	0	0	0	0	0
SCAFFOLD_1_4113438	0	0	0	0.001	0	0	0	0
SCAFFOLD_1_4159074	0	0	0	0	0	0	0	0
SCAFFOLD_1_4278258	0	0	0	0	0	0	0	0
SCAFFOLD_1_4278386	0	0	0	0	0	0	0	0
SCAFFOLD_1_4322502	0	0	0	0	0	0	0	0
SCAFFOLD_1_4941122	0	0	0	0.0002	0	0	0	0
SCAFFOLD_1_5307043	0	0	0	0	0	0	0	0
SCAFFOLD_1_5307057	0	0	0	0.0006	0	0	0	0
SCAFFOLD_1_5307066	0	0	0	0	0	0	0	0
SCAFFOLD_1_5307068	0.0002	0	0	0.0056	0	0	0	0
SCAFFOLD_1_5307082	0	0.0001	0.0004	0.0036	0	0	0	0
SCAFFOLD_1_5307188	0	0.0001	0	0	0	0	0	0
SCAFFOLD_1_5344542	0	0	0	0	0	0	0	0
SCAFFOLD_1_5344622	0	0	0	0.0002	0	0	0	0
SCAFFOLD_1_5874869	0.0001	0	0.0001	0	0	0	0	0
SCAFFOLD_1_5874909	0	0	0	0	0	0	0	0
SCAFFOLD_1_5874984	0	0	0	0.0006	0	0	0	0
SCAFFOLD_1_6041368	0	0.0018	0	0	0	0	0	0
SCAFFOLD_1_6379169	0	0	0	0	0	0	0	0
SCAFFOLD_1_659165	0	0.0001	0	0	0	0	0	0
SCAFFOLD_1_659210	0	0	0	0.0075	0	0	0	0
SCAFFOLD_1_659332	0	0	0	0	0	0	0	0
SCAFFOLD_1_659387	0	0	0	0.0004	0	0	0	0
SCAFFOLD_1_659412	0	0	0	0.0024	0	0	0	0.0208
SCAFFOLD_1_6714597	0	0	0	0	0	0	0	0
SCAFFOLD_1_6714625	0	0	0	0	0	0	0	0
SCAFFOLD_1_6714671	0	0	0	0	0	0	0	0
SCAFFOLD_1_7116264	0	0	0	0	0	0	0	0
SCAFFOLD_1_7116346	0	0	0.0001	0	0	0	0	0
SCAFFOLD_1_7116392	0	0	0	0	0	0	0	0
SCAFFOLD_1_713975	0.0001	0	0	0	0	0	0	0
SCAFFOLD_1_713983	0	0	0	0	0	0	0	0
SCAFFOLD_1_7144281	0	0	0	0	0	0	0	0
SCAFFOLD_1_7144340	0	0	0	0	0	0	0	0
SCAFFOLD_1_7179290	0	0.0001	0	0.0001	0	0	0	0
SCAFFOLD_1_7438454	0.0069	0	0	0	0.0673	0	0	0
SCAFFOLD_1_7456461	0	0	0	0	0	0	0	0
SCAFFOLD_1_7529472	0	0.0002	0	0	0	0	0	0
SCAFFOLD_1_7659305	0.0008	0	0	0	0	0	0	0
SCAFFOLD_1_7659331	0	0.0003	0	0	0	0	0	0
SCAFFOLD_1_7659399	0	0	0	0	0	0	0	0
SCAFFOLD_1_793203	0	0.0001	0	0.0011	0	0	0	0
SCAFFOLD_1_8092531	0	0.0004	0	0	0	0	0	0
SCAFFOLD_1_8092536	0	0	0	0	0	0	0	0
SCAFFOLD_1_8092553	0.0001	0	0	0	0	0	0	0
SCAFFOLD_1_8092558	0.0005	0	0	0	0	0	0	0
SCAFFOLD_1_8092575	0	0	0	0	0	0	0	0
SCAFFOLD_1_8102840	0	0	0	0	0	0	0	0
SCAFFOLD_1_818717	0.0002	0	0	0	0	0	0	0
SCAFFOLD_1_8330470	0	0	0	0.0004	0	0	0	0
SCAFFOLD_1_8330518	0	0	0	0	0	0	0	0
SCAFFOLD_1_8404100	0	0	0	0	0	0	0	0
SCAFFOLD_1_8828944	0	0	0	0	0	0	0	0
SCAFFOLD_1_8969255	0	0	0	0.0001	0	0	0	0
SCAFFOLD_1_8969315	0	0	0	0	0	0	0	0
SCAFFOLD_1_9026630	0	0	0	0	0	0	0	0
SCAFFOLD_1_9026638	0	0	0.0001	0	0	0	0	0
SCAFFOLD_1_9026673	0	0	0	0	0	0	0	0
SCAFFOLD_1_9143945	0.0004	0	0	0	0	0	0	0
SCAFFOLD_1_9160506	0	0.0002	0	0	0	0	0	0
SCAFFOLD_1_9160584	0	0	0.0013	0.0001	0	0	0.0108	0
SCAFFOLD_1_9160674	0	0	0	0	0	0	0	0
SCAFFOLD_1_9207403	0	0	0	0	0	0	0	0
SCAFFOLD_1_9207496	0	0	0	0	0	0	0	0
SCAFFOLD_1_9207515	0	0.0021	0	0	0.0007	0	0	0
SCAFFOLD_1_9207537	0.0002	0	0	0	0	0	0	0
SCAFFOLD_1_9380585	0	0	0	0	0	0	0	0
SCAFFOLD_1_9380758	0	0	0	0	0	0	0	0
SCAFFOLD_1_9775156	0	0	0	0	0	0	0	0
SCAFFOLD_1_9794813	0	0	0	0	0	0	0	0
SCAFFOLD_1_9794824	0	0.0001	0.0003	0	0	0	0	0
SCAFFOLD_1_9794981	0.0001	0	0	0	0	0	0	0
SCAFFOLD_1_9794985	0	0	0	0	0	0	0	0
SCAFFOLD_1_9795004	0	0.0007	0	0	0	0.0046	0	0
SCAFFOLD_1_9795047	0.0001	0	0	0	0	0	0	0
SCAFFOLD_109_14780	0	0	0	0	0	0	0	0
SCAFFOLD_109_14831	0	0.0014	0	0.0004	0	0	0	0
SCAFFOLD_109_14832	0	0	0	0	0	0	0	0
SCAFFOLD_109_14848	0	0	0	0	0	0	0	0
SCAFFOLD_109_14878	0.0002	0	0	0	0	0	0	0
SCAFFOLD_109_14901	0	0	0.0004	0	0.0009	0	0	0
SCAFFOLD_109_37977	0	0	0	0	0	0	0	0
SCAFFOLD_109_37983	0	0	0.0004	0	0	0	0	0
SCAFFOLD_109_38002	0	0	0	0	0	0	0	0
SCAFFOLD_109_38016	0	0	0	0	0	0	0	0
SCAFFOLD_109_38034	0	0	0	0	0	0	0	0
SCAFFOLD_10R_10252242	0	0.0006	0	0	0	0	0	0
SCAFFOLD_10R_10252293	0	0	0	0	0	0	0	0
SCAFFOLD_10R_10252333	0	0	0	0	0	0	0	0
SCAFFOLD_10R_10252411	0	0	0	0	0	0	0	0
SCAFFOLD_10R_10451353	0	0.0003	0	0	0	0	0	0
SCAFFOLD_10R_10451354	0.0002	0	0	0	0	0	0.0046	0
SCAFFOLD_10R_10451370	0	0	0	0	0	0	0	0
SCAFFOLD_10R_10451372	0.0002	0.0003	0.0011	0	0	0	0	0
SCAFFOLD_10R_10451382	0.0008	0.0002	0.0005	0	0	0	0	0
SCAFFOLD_10R_10451397	0	0	0	0	0	0	0	0
SCAFFOLD_10R_10451403	0	0.0001	0	0	0	0	0	0
SCAFFOLD_10R_10451404	0.0002	0	0.0002	0	0	0	0	0
SCAFFOLD_10R_10451412	0	0	0	0	0	0	0	0
SCAFFOLD_10R_10451414	0	0	0	0	0	0	0	0
SCAFFOLD_10R_10451421	0.0002	0	0	0	0	0	0	0
SCAFFOLD_10R_10451435	0	0	0	0	0	0	0	0
SCAFFOLD_10R_10451438	0	0	0	0	0.0003	0	0	0
SCAFFOLD_10R_10451446	0	0	0	0	0	0	0	0
SCAFFOLD_10R_10451448	0	0	0.0019	0.0001	0	0	0	0
SCAFFOLD_10R_10451449	0	0.0011	0	0.0003	0	0	0.0014	0
SCAFFOLD_10R_10451462	0	0	0	0	0	0	0	0
SCAFFOLD_10R_10451466	0	0	0	0	0	0	0	0
SCAFFOLD_10R_10451474	0	0	0	0	0	0	0	0
SCAFFOLD_10R_10451490	0	0.0002	0	0	0	0	0	0
SCAFFOLD_10R_10451497	0	0	0	0	0	0	0	0
SCAFFOLD_10R_10458578	0	0.0004	0	0	0	0	0	0
SCAFFOLD_10R_10458638	0	0	0.0016	0	0	0	0	0
SCAFFOLD_10R_10458672	0	0	0	0	0	0	0	0
SCAFFOLD_10R_10458677	0	0	0	0	0	0	0	0
SCAFFOLD_10R_10458679	0	0	0	0	0	0	0	0
SCAFFOLD_10R_10458700	0	0	0	0	0	0	0	0
SCAFFOLD_10R_10458720	0	0	0	0	0	0	0	0
SCAFFOLD_10R_10458733	0	0	0	0	0	0	0	0
SCAFFOLD_10R_10491152	0.0021	0	0	0	0	0	0	0
SCAFFOLD_10R_10491174	0	0	0.0007	0	0	0	0	0
SCAFFOLD_10R_10491177	0	0	0	0	0	0	0	0
SCAFFOLD_10R_10491253	0	0	0	0	0	0	0	0
SCAFFOLD_10R_10491259	0	0	0	0	0	0	0	0
SCAFFOLD_10R_10514493	0	0	0	0.0006	0	0	0	0
SCAFFOLD_10R_10578801	0.0002	0	0.0001	0	0	0	0	0
SCAFFOLD_10R_10822551	0	0	0	0	0	0	0	0
SCAFFOLD_10R_10822566	0	0	0.0001	0	0	0	0	0
SCAFFOLD_10R_10822588	0	0	0	0	0	0	0	0
SCAFFOLD_10R_10822638	0	0	0	0.0001	0	0	0	0
SCAFFOLD_10R_11222448	0	0	0.0007	0.0001	0	0	0	0
SCAFFOLD_10R_11470142	0	0	0	0	0	0	0	0
SCAFFOLD_10R_11470156	0.0011	0	0	0	0	0	0	0
SCAFFOLD_10R_11470167	0	0.0002	0	0.0002	0	0	0	0
SCAFFOLD_10R_11470173	0	0	0	0	0	0	0	0
SCAFFOLD_10R_11470174	0	0	0	0	0	0	0	0
SCAFFOLD_10R_11470178	0.0006	0	0	0	0	0	0	0
SCAFFOLD_10R_11470246	0	0.0001	0	0	0	0	0	0
SCAFFOLD_10R_11470248	0	0	0	0	0	0	0	0
SCAFFOLD_10R_11470254	0	0	0	0.0001	0	0	0	0.0008
SCAFFOLD_10R_11470260	0.0038	0	0	0	0	0	0	0
SCAFFOLD_10R_11470263	0	0	0	0	0	0	0	0
SCAFFOLD_10R_11470301	0	0.0004	0	0	0	0	0	0
SCAFFOLD_10R_11877253	0	0	0	0	0	0	0	0
SCAFFOLD_10R_11877259	0	0	0	0	0	0	0	0
SCAFFOLD_10R_12249002	0	0	0	0	0	0	0	0
SCAFFOLD_10R_12249019	0	0	0	0	0	0	0	0
SCAFFOLD_10R_12249038	0	0	0	0.0004	0	0	0	0
SCAFFOLD_10R_12249083	0	0	0.0007	0	0	0	0	0
SCAFFOLD_10R_12249094	0	0	0	0	0	0	0	0
SCAFFOLD_10R_12249102	0	0	0	0	0	0	0	0
SCAFFOLD_10R_12249107	0.0001	0.0006	0.0001	0	0	0	0	0
SCAFFOLD_10R_12249129	0	0	0	0	0	0	0	0
SCAFFOLD_10R_12249137	0	0	0	0	0	0	0	0
SCAFFOLD_10R_12349083	0	0	0	0	0	0	0	0
SCAFFOLD_10R_12349127	0	0	0	0	0	0	0	0
SCAFFOLD_10R_12349142	0.0007	0	0	0	0	0	0	0
SCAFFOLD_10R_12349170	0	0	0	0	0	0	0	0
SCAFFOLD_10R_12420484	0	0	0	0	0	0	0	0
SCAFFOLD_10R_12420492	0	0	0	0	0	0	0	0
SCAFFOLD_10R_1245208	0	0	0	0	0	0	0	0
SCAFFOLD_10R_1245234	0	0	0	0	0	0	0	0
SCAFFOLD_10R_1245302	0	0.0003	0	0	0	0	0	0
SCAFFOLD_10R_12510069	0	0	0	0	0	0	0	0
SCAFFOLD_10R_13214605	0	0	0	0.0001	0	0	0	0
SCAFFOLD_10R_13214627	0	0	0	0	0	0	0	0
SCAFFOLD_10R_13214704	0	0	0	0	0	0	0	0
SCAFFOLD_10R_13214705	0	0	0	0	0	0	0	0
SCAFFOLD_10R_13214739	0	0	0	0	0	0	0	0
SCAFFOLD_10R_1324862	0	0	0	0	0	0	0	0
SCAFFOLD_10R_1324922	0.0002	0	0	0	0	0	0	0
SCAFFOLD_10R_13335797	0	0	0	0	0	0	0	0
SCAFFOLD_10R_13335815	0	0	0	0	0	0	0	0
SCAFFOLD_10R_13335852	0	0	0	0	0	0	0	0
SCAFFOLD_10R_13335868	0	0	0	0	0	0	0	0
SCAFFOLD_10R_13335869	0.0013	0	0	0	0	0	0	0
SCAFFOLD_10R_13335878	0	0	0	0	0	0	0	0
SCAFFOLD_10R_13335894	0	0	0	0	0	0	0	0
SCAFFOLD_10R_13335912	0	0.0004	0	0.0002	0	0	0	0
SCAFFOLD_10R_13335937	0	0	0	0	0	0	0	0
SCAFFOLD_10R_13336004	0	0.0003	0	0	0	0	0	0
SCAFFOLD_10R_13336040	0	0	0	0	0	0	0	0
SCAFFOLD_10R_13336108	0	0	0	0	0	0	0	0
SCAFFOLD_10R_13373278	0	0	0	0	0	0	0	0
SCAFFOLD_10R_13373283	0	0	0	0	0	0	0	0
SCAFFOLD_10R_13373309	0	0	0	0	0	0	0	0
SCAFFOLD_10R_13373319	0	0	0	0	0	0	0	0
SCAFFOLD_10R_13373366	0	0	0	0	0	0	0	0
SCAFFOLD_10R_13373372	0	0	0	0.0005	0	0	0	0
SCAFFOLD_10R_13373374	0	0	0	0	0	0	0	0
SCAFFOLD_10R_13373441	0	0	0	0	0	0	0.0001	0
SCAFFOLD_10R_13384824	0	0	0	0	0	0	0	0
SCAFFOLD_10R_13384829	0	0	0	0	0	0	0	0
SCAFFOLD_10R_13384839	0	0	0	0	0	0	0	0
SCAFFOLD_10R_13384866	0	0	0	0	0	0	0	0
SCAFFOLD_10R_13384884	0	0	0	0	0	0	0	0
SCAFFOLD_10R_13384890	0	0	0	0	0	0	0	0
SCAFFOLD_10R_13384922	0	0.0002	0	0	0	0	0	0
SCAFFOLD_10R_13384935	0	0	0	0	0	0	0	0
SCAFFOLD_10R_13384937	0	0	0	0	0	0	0	0
SCAFFOLD_10R_13450217	0	0	0	0	0	0	0	0
SCAFFOLD_10R_13450247	0	0	0	0	0	0	0	0
SCAFFOLD_10R_13450258	0	0	0	0	0	0	0	0
SCAFFOLD_10R_13450276	0	0	0	0	0	0	0	0
SCAFFOLD_10R_13450283	0	0	0	0	0	0	0	0
SCAFFOLD_10R_13450332	0	0	0	0	0	0	0	0
SCAFFOLD_10R_13450349	0	0	0	0	0	0	0	0
SCAFFOLD_10R_13450359	0	0	0	0	0	0	0	0
SCAFFOLD_10R_13450381	0	0	0	0	0	0	0	0
SCAFFOLD_10R_13516611	0	0	0	0	0	0	0	0
SCAFFOLD_10R_13516614	0	0	0	0	0	0	0	0
SCAFFOLD_10R_13516625	0	0.0008	0	0.001	0	0	0	0
SCAFFOLD_10R_13516633	0	0	0	0	0	0	0	0
SCAFFOLD_10R_13516642	0	0	0	0	0	0	0	0
SCAFFOLD_10R_13516655	0	0	0	0	0	0	0	0
SCAFFOLD_10R_13516656	0	0.0002	0	0	0	0	0	0
SCAFFOLD_10R_13516689	0	0.0005	0	0	0	0	0	0
SCAFFOLD_10R_13516712	0	0.0001	0	0	0	0	0	0
SCAFFOLD_10R_13516735	0	0	0	0	0	0	0	0
SCAFFOLD_10R_13516739	0	0	0	0	0	0	0	0
SCAFFOLD_10R_13516752	0	0	0.0001	0	0	0	0	0
SCAFFOLD_10R_13516754	0	0	0	0	0	0	0	0
SCAFFOLD_10R_13861868	0	0	0	0	0	0	0	0
SCAFFOLD_10R_13861914	0	0	0	0	0	0	0	0
SCAFFOLD_10R_13861918	0	0.0002	0	0	0	0	0	0
SCAFFOLD_10R_13861927	0	0	0	0	0	0	0	0
SCAFFOLD_10R_13861956	0	0	0	0	0	0	0	0
SCAFFOLD_10R_13861969	0	0	0	0	0	0	0	0
SCAFFOLD_10R_13919270	0	0	0.0001	0	0	0	0	0
SCAFFOLD_10R_13919276	0	0.0008	0	0	0	0	0	0
SCAFFOLD_10R_13919290	0	0	0	0	0	0	0	0
SCAFFOLD_10R_13919338	0.0004	0	0	0	0	0	0	0
SCAFFOLD_10R_13919368	0	0	0	0	0	0	0	0
SCAFFOLD_10R_13941319	0.0002	0	0	0	0	0	0	0
SCAFFOLD_10R_13941365	0	0	0	0	0	0	0	0
SCAFFOLD_10R_14176725	0.0005	0	0	0	0	0	0	0
SCAFFOLD_10R_14176789	0	0.0001	0	0	0	0	0	0
SCAFFOLD_10R_1421632	0	0	0	0	0	0	0	0
SCAFFOLD_10R_1421653	0	0	0.0002	0	0	0	0	0
SCAFFOLD_10R_14419164	0	0	0	0	0	0	0	0
SCAFFOLD_10R_14475448	0	0	0	0	0	0	0	0
SCAFFOLD_10R_14516823	0	0	0	0	0	0	0	0
SCAFFOLD_10R_14516833	0	0	0	0	0	0	0	0
SCAFFOLD_10R_14516849	0	0	0	0	0	0	0	0
SCAFFOLD_10R_14516854	0	0	0.0029	0	0	0	0	0
SCAFFOLD_10R_14516866	0	0	0	0.0029	0	0	0	0
SCAFFOLD_10R_14516963	0	0	0	0	0	0	0	0
SCAFFOLD_10R_15033177	0	0	0	0	0	0	0	0
SCAFFOLD_10R_15033190	0	0	0	0	0	0	0	0
SCAFFOLD_10R_15033303	0	0.0002	0	0	0	0	0	0
SCAFFOLD_10R_15033324	0	0	0	0	0	0	0	0
SCAFFOLD_10R_15270447	0	0	0	0	0	0	0	0
SCAFFOLD_10R_15270449	0.0011	0	0	0	0	0	0	0
SCAFFOLD_10R_15270463	0.0006	0	0	0	0	0	0	0
SCAFFOLD_10R_15270467	0	0	0	0	0	0	0	0
SCAFFOLD_10R_15270469	0	0	0	0	0	0	0	0
SCAFFOLD_10R_15270484	0	0	0	0	0	0	0	0
SCAFFOLD_10R_15349408	0	0	0	0	0	0	0.0018	0.0035
SCAFFOLD_10R_15349409	0	0	0	0	0	0	0	0
SCAFFOLD_10R_15349424	0.0001	0	0	0	0	0	0	0.0013
SCAFFOLD_10R_15349426	0	0	0	0	0	0	0	0
SCAFFOLD_10R_15349437	0	0.0027	0	0	0	0	0	0
SCAFFOLD_10R_15349487	0	0.0008	0	0	0	0	0	0
SCAFFOLD_10R_15349488	0	0	0.0008	0	0	0	0	0
SCAFFOLD_10R_15349499	0	0	0.0003	0	0	0	0	0
SCAFFOLD_10R_15349514	0	0	0	0	0	0	0	0
SCAFFOLD_10R_15349515	0	0	0	0	0	0	0	0
SCAFFOLD_10R_15349566	0	0	0	0	0	0	0.0003	0
SCAFFOLD_10R_15349586	0	0	0	0	0	0	0	0
SCAFFOLD_10R_15393527	0.0013	0	0	0	0	0	0	0
SCAFFOLD_10R_155284	0	0	0	0	0	0	0	0
SCAFFOLD_10R_15540830	0	0	0.0001	0	0	0	0	0
SCAFFOLD_10R_15540856	0	0	0	0	0	0	0	0
SCAFFOLD_10R_15540858	0	0	0	0	0	0	0.0003	0
SCAFFOLD_10R_15540865	0	0	0	0	0	0	0	0
SCAFFOLD_10R_15540875	0	0	0	0	0	0	0	0
SCAFFOLD_10R_15540879	0.0002	0	0	0	0	0	0	0
SCAFFOLD_10R_155409	0	0	0.001	0	0	0	0.0015	0
SCAFFOLD_10R_15540964	0	0	0	0	0	0	0	0
SCAFFOLD_10R_15540979	0	0	0	0	0	0	0	0
SCAFFOLD_10R_15540980	0	0	0	0	0	0	0	0
SCAFFOLD_10R_15540997	0	0	0	0	0	0	0	0
SCAFFOLD_10R_15541003	0.0002	0.0002	0	0	0	0	0	0
SCAFFOLD_10R_15541013	0	0.0007	0	0.0026	0	0.0037	0	0
SCAFFOLD_10R_15541096	0	0	0	0	0	0	0	0
SCAFFOLD_10R_1560246	0.0001	0	0	0	0	0	0	0
SCAFFOLD_10R_15607115	0	0	0	0.0002	0	0	0	0
SCAFFOLD_10R_15607117	0	0	0	0	0	0	0	0
SCAFFOLD_10R_15607118	0	0	0	0	0	0	0	0
SCAFFOLD_10R_15607128	0	0	0	0	0	0	0	0
SCAFFOLD_10R_15607182	0	0	0	0	0.0001	0	0	0
SCAFFOLD_10R_15607183	0	0	0	0	0	0	0	0
SCAFFOLD_10R_15607240	0	0	0	0	0	0	0	0
SCAFFOLD_10R_15607271	0.0006	0.0006	0	0.0014	0	0	0	0
SCAFFOLD_10R_15607273	0	0	0	0	0	0	0	0
SCAFFOLD_10R_15607289	0	0	0	0	0	0	0	0
SCAFFOLD_10R_15607307	0	0	0	0	0	0	0	0
SCAFFOLD_10R_15607308	0	0	0	0	0	0	0	0
SCAFFOLD_10R_15607319	0	0	0	0	0	0	0	0
SCAFFOLD_10R_15686804	0	0	0	0	0	0	0	0
SCAFFOLD_10R_15807247	0	0	0	0	0	0	0	0
SCAFFOLD_10R_15807270	0	0.001	0	0.0001	0	0	0	0
SCAFFOLD_10R_15807307	0.0004	0	0.001	0	0	0	0	0
SCAFFOLD_10R_15807332	0.0002	0.0001	0	0	0	0	0	0
SCAFFOLD_10R_15807356	0	0	0.0006	0	0	0	0	0
SCAFFOLD_10R_15807378	0	0	0	0	0	0	0	0
SCAFFOLD_10R_15812200	0.0001	0	0	0	0	0	0	0
SCAFFOLD_10R_15812235	0	0	0	0	0	0	0	0
SCAFFOLD_10R_15812291	0	0	0.0001	0	0	0	0	0
SCAFFOLD_10R_15812354	0	0	0	0	0	0	0	0
SCAFFOLD_10R_1588762	0	0	0	0	0	0	0	0
SCAFFOLD_10R_1588873	0.0008	0	0	0	0	0	0	0
SCAFFOLD_10R_15919038	0	0	0	0	0	0	0	0
SCAFFOLD_10R_15919046	0	0	0	0	0	0	0	0
SCAFFOLD_10R_15919154	0	0	0.0002	0	0	0	0	0
SCAFFOLD_10R_15919161	0	0	0	0	0	0	0	0
SCAFFOLD_10R_15919227	0	0	0	0	0	0	0	0
SCAFFOLD_10R_15919259	0	0	0	0	0	0	0	0
SCAFFOLD_10R_15919431	0	0	0	0	0	0	0	0
SCAFFOLD_10R_16123032	0	0	0	0	0	0	0	0
SCAFFOLD_10R_16123066	0	0	0	0	0	0	0	0
SCAFFOLD_10R_16411650	0	0	0	0	0	0	0	0
SCAFFOLD_10R_16411664	0	0	0	0	0	0	0	0
SCAFFOLD_10R_16411694	0	0	0	0	0	0	0	0
SCAFFOLD_10R_16411803	0	0	0	0	0	0	0	0
SCAFFOLD_10R_16566921	0	0.0001	0	0	0	0	0	0
SCAFFOLD_10R_1659291	0	0.0004	0	0	0	0	0	0
SCAFFOLD_10R_1659334	0	0	0	0	0	0	0	0
SCAFFOLD_10R_16847873	0	0	0	0	0	0	0	0
SCAFFOLD_10R_16847917	0	0	0.0001	0.0007	0	0	0	0
SCAFFOLD_10R_1694278	0	0	0	0	0	0	0	0
SCAFFOLD_10R_17307841	0	0	0	0	0	0	0	0
SCAFFOLD_10R_1752537	0	0.0005	0	0	0	0	0	0
SCAFFOLD_10R_1752779	0	0	0	0	0	0	0	0
SCAFFOLD_10R_1752794	0	0	0	0	0	0	0	0
SCAFFOLD_10R_1752806	0.0017	0	0	0	0	0	0	0
SCAFFOLD_10R_1752830	0.0053	0	0.0001	0	0	0	0	0
SCAFFOLD_10R_1752844	0.0002	0	0	0	0	0	0	0
SCAFFOLD_10R_17654150	0	0	0	0	0	0	0	0
SCAFFOLD_10R_17654277	0	0	0	0	0	0	0	0
SCAFFOLD_10R_17654281	0	0	0	0	0	0	0	0
SCAFFOLD_10R_1767008	0	0	0	0	0	0	0	0
SCAFFOLD_10R_1767018	0	0	0	0	0	0	0	0
SCAFFOLD_10R_1767020	0.0003	0	0	0	0	0	0	0
SCAFFOLD_10R_1767052	0	0	0	0	0	0	0	0
SCAFFOLD_10R_1767064	0	0	0	0.0001	0	0	0	0
SCAFFOLD_10R_1767072	0	0	0	0	0	0	0	0
SCAFFOLD_10R_17741350	0	0.0001	0	0	0	0	0	0
SCAFFOLD_10R_17741352	0	0.0003	0	0	0	0	0	0
SCAFFOLD_10R_17741355	0	0.0005	0.0008	0	0	0	0	0
SCAFFOLD_10R_17741370	0.0005	0	0	0.0016	0	0	0	0
SCAFFOLD_10R_17741371	0	0	0	0	0	0	0	0
SCAFFOLD_10R_17741481	0.0023	0	0	0	0	0	0	0
SCAFFOLD_10R_17741492	0	0	0	0	0	0	0	0
SCAFFOLD_10R_17749803	0	0	0	0	0	0	0	0
SCAFFOLD_10R_17749828	0	0.0001	0	0	0	0	0	0
SCAFFOLD_10R_17749861	0	0	0.0001	0	0	0	0.0004	0
SCAFFOLD_10R_18116407	0	0	0	0	0	0	0	0
SCAFFOLD_10R_18116438	0.0006	0	0	0	0	0	0	0
SCAFFOLD_10R_1813065	0	0	0	0	0	0	0	0
SCAFFOLD_10R_1813172	0.0008	0	0.0001	0.0001	0	0	0	0
SCAFFOLD_10R_18462942	0	0	0	0	0	0	0	0
SCAFFOLD_10R_18462946	0	0	0	0	0	0	0	0
SCAFFOLD_10R_18462955	0	0	0	0	0	0	0	0
SCAFFOLD_10R_18462969	0	0	0	0	0	0	0	0
SCAFFOLD_10R_18638699	0	0	0	0	0	0	0	0
SCAFFOLD_10R_18638704	0	0	0	0	0	0	0	0
SCAFFOLD_10R_18638710	0	0	0	0	0	0	0	0
SCAFFOLD_10R_18638712	0	0	0	0	0	0	0	0
SCAFFOLD_10R_18638755	0	0	0	0	0	0	0	0
SCAFFOLD_10R_18638756	0	0	0	0	0	0	0	0
SCAFFOLD_10R_18638759	0	0.0004	0	0	0	0	0	0
SCAFFOLD_10R_18638763	0	0.0004	0	0	0	0	0	0
SCAFFOLD_10R_18638803	0	0	0	0	0	0	0	0
SCAFFOLD_10R_18638836	0	0	0	0	0	0	0	0
SCAFFOLD_10R_18681199	0	0.0011	0	0	0	0	0	0
SCAFFOLD_10R_18752499	0	0.0001	0	0	0	0	0	0
SCAFFOLD_10R_18752511	0	0	0	0	0	0	0	0
SCAFFOLD_10R_18752520	0	0.0037	0	0	0	0	0	0
SCAFFOLD_10R_18761826	0	0	0	0	0	0	0	0
SCAFFOLD_10R_18761839	0	0	0	0	0	0	0	0
SCAFFOLD_10R_18796847	0	0	0.0004	0	0	0	0	0
SCAFFOLD_10R_18833393	0.0003	0	0	0	0	0	0	0
SCAFFOLD_10R_18833459	0.0004	0.0004	0	0	0	0	0	0
SCAFFOLD_10R_18833465	0	0	0	0	0	0	0	0
SCAFFOLD_10R_18833467	0	0	0	0	0	0	0	0
SCAFFOLD_10R_18833583	0	0.0001	0	0	0	0	0	0
SCAFFOLD_10R_18833584	0	0.0004	0	0	0	0	0	0
SCAFFOLD_10R_18833599	0	0	0.001	0	0	0	0	0
SCAFFOLD_10R_19081268	0	0	0	0	0	0	0	0
SCAFFOLD_10R_19083961	0	0	0	0	0	0	0	0
SCAFFOLD_10R_19084010	0	0	0	0	0	0	0	0
SCAFFOLD_10R_19084016	0	0	0	0	0	0	0	0
SCAFFOLD_10R_19084047	0.0001	0.0018	0	0	0	0	0	0
SCAFFOLD_10R_19304182	0	0.0001	0	0	0	0	0	0
SCAFFOLD_10R_19304184	0.0005	0	0	0	0	0	0	0
SCAFFOLD_10R_19304195	0	0	0	0	0	0	0	0
SCAFFOLD_10R_19304246	0.0001	0.0002	0	0	0	0	0	0
SCAFFOLD_10R_19304264	0	0	0	0	0	0	0	0
SCAFFOLD_10R_19304276	0	0	0	0	0	0	0	0
SCAFFOLD_10R_19304282	0	0	0	0	0	0	0	0
SCAFFOLD_10R_19304283	0	0	0	0	0	0	0	0
SCAFFOLD_10R_19304295	0	0	0	0	0	0	0	0
SCAFFOLD_10R_19304298	0	0	0	0	0	0	0	0
SCAFFOLD_10R_19375868	0	0	0	0	0	0	0	0
SCAFFOLD_10R_19375899	0	0	0	0.0001	0	0	0	0
SCAFFOLD_10R_19375916	0	0	0	0	0	0	0	0
SCAFFOLD_10R_19375917	0	0	0	0	0	0	0	0
SCAFFOLD_10R_19376048	0	0	0	0	0	0	0	0
SCAFFOLD_10R_19411061	0	0	0	0	0	0	0	0
SCAFFOLD_10R_19663581	0.0001	0	0.0006	0.0006	0	0	0	0.001
SCAFFOLD_10R_19663715	0	0.0002	0	0	0	0	0	0
SCAFFOLD_10R_19704034	0	0	0	0.002	0	0	0	0
SCAFFOLD_10R_20515684	0	0	0	0	0	0	0	0
SCAFFOLD_10R_20515905	0	0	0	0	0	0	0	0
SCAFFOLD_10R_20515959	0	0	0	0	0	0	0	0
SCAFFOLD_10R_20516039	0	0	0	0	0	0	0	0
SCAFFOLD_10R_20516048	0	0.0002	0	0	0	0	0	0
SCAFFOLD_10R_20516065	0	0	0	0	0	0	0	0
SCAFFOLD_10R_20610720	0	0	0	0	0	0	0	0
SCAFFOLD_10R_20610757	0	0	0	0	0	0	0	0
SCAFFOLD_10R_20610766	0	0	0	0	0	0	0	0
SCAFFOLD_10R_20610827	0	0	0	0	0	0	0	0
SCAFFOLD_10R_20676347	0	0	0	0	0	0	0	0
SCAFFOLD_10R_20676491	0	0	0	0	0	0	0	0
SCAFFOLD_10R_20676492	0	0	0	0	0	0	0	0
SCAFFOLD_10R_20790838	0	0	0	0	0	0	0	0
SCAFFOLD_10R_20790879	0	0	0	0	0	0	0	0
SCAFFOLD_10R_20791025	0	0	0	0	0	0	0	0
SCAFFOLD_10R_20876203	0	0	0	0	0	0	0	0
SCAFFOLD_10R_20876217	0	0	0	0	0	0	0	0
SCAFFOLD_10R_20876238	0	0	0	0	0	0	0	0.0008
SCAFFOLD_10R_20876241	0	0	0	0	0	0	0	0
SCAFFOLD_10R_20886295	0	0	0	0	0	0	0	0
SCAFFOLD_10R_20886316	0	0	0	0	0	0	0	0
SCAFFOLD_10R_20886441	0	0	0	0	0	0	0	0
SCAFFOLD_10R_21056467	0.0032	0	0	0	0.0097	0	0	0
SCAFFOLD_10R_21056533	0	0	0	0	0	0	0	0
SCAFFOLD_10R_21056540	0	0	0	0	0	0	0	0
SCAFFOLD_10R_21056630	0	0	0	0	0	0	0	0
SCAFFOLD_10R_21127660	0	0	0	0	0	0	0	0
SCAFFOLD_10R_21127671	0	0	0	0	0	0	0	0
SCAFFOLD_10R_21127684	0	0	0	0	0	0	0	0
SCAFFOLD_10R_21127735	0	0	0	0	0	0	0	0
SCAFFOLD_10R_21127751	0	0	0	0	0	0	0	0
SCAFFOLD_10R_21127768	0	0	0	0	0	0	0	0
SCAFFOLD_10R_21127804	0	0	0	0	0	0	0	0
SCAFFOLD_10R_21201286	0	0	0	0	0	0	0	0
SCAFFOLD_10R_21201298	0	0	0	0	0	0	0	0
SCAFFOLD_10R_21201311	0	0.0001	0.0001	0	0	0	0	0
SCAFFOLD_10R_21201392	0	0.0001	0	0.0022	0	0	0	0
SCAFFOLD_10R_21201411	0	0	0	0	0	0	0	0
SCAFFOLD_10R_21201412	0	0.0001	0	0	0	0	0	0
SCAFFOLD_10R_21201423	0	0	0	0	0	0	0	0
SCAFFOLD_10R_21201428	0	0	0.0006	0.0002	0	0	0	0
SCAFFOLD_10R_21201432	0	0	0	0	0	0	0	0
SCAFFOLD_10R_21252278	0	0	0	0	0	0	0	0
SCAFFOLD_10R_21252293	0.0003	0	0	0	0	0	0	0
SCAFFOLD_10R_21252310	0	0	0	0.0001	0	0	0	0
SCAFFOLD_10R_21252318	0	0.0007	0	0	0.0006	0	0	0
SCAFFOLD_10R_21252323	0.0005	0	0	0	0	0	0	0
SCAFFOLD_10R_21252329	0	0	0	0	0	0	0	0
SCAFFOLD_10R_21252338	0.0001	0	0	0	0	0	0	0
SCAFFOLD_10R_21252375	0.0043	0.0002	0	0	0	0	0	0
SCAFFOLD_10R_21252386	0	0	0	0	0	0	0	0
SCAFFOLD_10R_21252387	0	0.0004	0	0	0	0	0	0
SCAFFOLD_10R_21252402	0.0001	0	0	0	0	0	0	0
SCAFFOLD_10R_21252408	0.0002	0.0001	0.0003	0	0	0	0	0
SCAFFOLD_10R_21252429	0.0003	0.0013	0	0	0.0003	0	0	0
SCAFFOLD_10R_21252435	0	0.0002	0	0	0	0	0	0
SCAFFOLD_10R_21252448	0	0	0	0	0	0	0	0
SCAFFOLD_10R_21252454	0	0	0	0.0001	0	0	0	0
SCAFFOLD_10R_21252457	0	0	0	0.0004	0	0	0	0
SCAFFOLD_10R_21252461	0.0003	0.0005	0.0001	0	0	0	0	0
SCAFFOLD_10R_21252474	0	0.0004	0	0	0	0	0	0
SCAFFOLD_10R_21252486	0.0001	0	0	0	0	0	0	0
SCAFFOLD_10R_21252489	0	0	0	0	0	0	0	0
SCAFFOLD_10R_21252500	0	0	0	0	0	0	0	0
SCAFFOLD_10R_21252638	0	0	0	0	0	0	0	0
SCAFFOLD_10R_21268189	0	0	0	0	0.0002	0	0	0
SCAFFOLD_10R_21268190	0.0002	0.0003	0	0	0	0	0	0
SCAFFOLD_10R_21268204	0.0002	0.0003	0	0.0001	0	0	0	0.0003
SCAFFOLD_10R_21268213	0	0	0	0	0	0	0	0
SCAFFOLD_10R_21268217	0	0.0001	0	0	0	0	0	0
SCAFFOLD_10R_21383966	0	0	0	0	0	0	0	0
SCAFFOLD_10R_21383967	0.0011	0	0	0	0	0	0	0
SCAFFOLD_10R_21386233	0.0001	0	0	0	0	0	0	0
SCAFFOLD_10R_21386258	0.0013	0	0.0003	0	0	0	0	0
SCAFFOLD_10R_21386362	0	0	0	0	0	0	0	0
SCAFFOLD_10R_21386473	0	0	0	0	0	0	0	0
SCAFFOLD_10R_21386522	0.0001	0	0	0	0	0	0	0
SCAFFOLD_10R_21386915	0	0	0	0	0	0	0	0
SCAFFOLD_10R_21459869	0	0	0	0	0	0	0	0
SCAFFOLD_10R_21459870	0.0002	0	0	0	0	0	0	0
SCAFFOLD_10R_21459897	0	0	0.0001	0.002	0	0	0	0
SCAFFOLD_10R_21459904	0	0	0.0001	0	0	0	0	0
SCAFFOLD_10R_21460249	0.0001	0.0001	0.0001	0	0	0	0	0
SCAFFOLD_10R_21460252	0	0	0	0	0	0	0	0
SCAFFOLD_10R_21460267	0	0.0003	0.0001	0.0007	0	0	0	0
SCAFFOLD_10R_21460270	0	0	0	0	0	0	0	0
SCAFFOLD_10R_21460369	0	0	0	0	0	0	0	0
SCAFFOLD_10R_21491544	0.0001	0	0.0006	0.0009	0	0	0	0
SCAFFOLD_10R_21491579	0.0001	0	0.0035	0.0002	0	0	0	0.001
SCAFFOLD_10R_21491651	0	0	0	0	0	0	0	0
SCAFFOLD_10R_21491659	0	0	0.0004	0	0	0	0	0
SCAFFOLD_10R_21706963	0	0	0	0	0	0	0	0
SCAFFOLD_10R_21706964	0	0	0	0	0	0	0	0
SCAFFOLD_10R_21706970	0	0	0	0	0	0	0	0
SCAFFOLD_10R_21706975	0	0	0	0	0	0	0	0
SCAFFOLD_10R_21707062	0	0	0	0	0	0	0	0
SCAFFOLD_10R_21707097	0	0	0	0	0	0	0	0
SCAFFOLD_10R_21707109	0	0	0	0	0	0	0	0
SCAFFOLD_10R_21707136	0	0	0	0	0	0	0	0
SCAFFOLD_10R_22691148	0.0012	0	0	0	0	0	0	0
SCAFFOLD_10R_22691262	0	0	0	0	0	0	0	0
SCAFFOLD_10R_22691292	0.0001	0	0	0	0	0	0	0
SCAFFOLD_10R_22727484	0	0	0	0	0	0	0	0
SCAFFOLD_10R_23146880	0	0	0	0	0	0	0	0
SCAFFOLD_10R_23146969	0	0	0	0	0	0	0	0
SCAFFOLD_10R_23147036	0	0	0	0	0	0	0	0
SCAFFOLD_10R_23178536	0	0.0003	0	0	0	0	0	0
SCAFFOLD_10R_23193113	0	0	0	0	0	0	0	0
SCAFFOLD_10R_23246977	0	0	0	0	0	0	0	0
SCAFFOLD_10R_23246988	0	0	0.0001	0	0	0	0	0
SCAFFOLD_10R_23398179	0	0.0014	0.0005	0	0	0	0	0
SCAFFOLD_10R_23434123	0	0	0	0	0	0	0	0
SCAFFOLD_10R_23434151	0	0	0	0.0002	0	0	0	0
SCAFFOLD_10R_24159274	0	0	0	0	0	0	0	0
SCAFFOLD_10R_24159279	0	0	0	0	0	0	0	0
SCAFFOLD_10R_24159297	0	0	0	0	0	0	0	0
SCAFFOLD_10R_24159317	0	0	0	0	0	0	0	0
SCAFFOLD_10R_24159332	0.0001	0	0	0	0	0	0	0
SCAFFOLD_10R_24159401	0	0.0001	0	0	0	0	0	0
SCAFFOLD_10R_24159409	0	0	0	0	0	0	0	0
SCAFFOLD_10R_24169012	0	0	0	0.0024	0	0	0	0
SCAFFOLD_10R_24169022	0	0	0.0001	0	0	0	0	0
SCAFFOLD_10R_24169044	0	0	0	0	0	0	0	0
SCAFFOLD_10R_24169112	0	0	0	0	0	0	0	0
SCAFFOLD_10R_24169114	0	0	0	0	0	0	0	0
SCAFFOLD_10R_24169120	0	0	0	0	0	0	0	0
SCAFFOLD_10R_24197958	0	0	0	0.0114	0	0	0	0
SCAFFOLD_10R_24406823	0	0	0	0	0	0	0	0
SCAFFOLD_10R_24613324	0	0	0	0.0009	0	0	0	0
SCAFFOLD_10R_24613332	0	0	0	0	0	0	0	0
SCAFFOLD_10R_24613446	0	0	0	0	0	0	0	0
SCAFFOLD_10R_24613474	0	0	0	0	0	0	0	0
SCAFFOLD_10R_24613477	0	0	0	0	0	0	0	0
SCAFFOLD_10R_24613490	0	0.0014	0	0.0001	0	0	0	0
SCAFFOLD_10R_24613500	0	0	0	0	0	0	0	0
SCAFFOLD_10R_24613511	0.002	0	0	0	0	0	0	0
SCAFFOLD_10R_24613514	0	0	0	0	0	0	0	0
SCAFFOLD_10R_24613537	0	0	0	0.0014	0	0	0	0
SCAFFOLD_10R_24629273	0	0	0	0	0	0	0	0
SCAFFOLD_10R_24629313	0	0	0.0002	0	0	0	0	0
SCAFFOLD_10R_24703108	0	0	0	0.0001	0	0	0	0
SCAFFOLD_10R_24703219	0	0	0	0	0	0	0	0
SCAFFOLD_10R_25198365	0	0.0003	0	0	0	0	0	0
SCAFFOLD_10R_25282824	0	0	0	0	0	0	0	0
SCAFFOLD_10R_25283015	0	0	0	0.0001	0	0	0	0
SCAFFOLD_10R_25284021	0	0	0	0	0	0	0	0
SCAFFOLD_10R_25300795	0	0.0014	0.0021	0	0	0.0012	0	0
SCAFFOLD_10R_25300826	0	0	0.0005	0	0	0	0	0
SCAFFOLD_10R_25300894	0	0.0004	0	0	0	0	0	0
SCAFFOLD_10R_25324475	0	0	0	0	0	0	0	0
SCAFFOLD_10R_25324508	0	0.0026	0	0	0	0	0	0
SCAFFOLD_10R_25324543	0	0.0001	0	0	0	0	0	0
SCAFFOLD_10R_25324546	0	0	0	0	0	0	0	0
SCAFFOLD_10R_2538234	0	0.0001	0	0	0	0	0	0
SCAFFOLD_10R_2638172	0.0007	0	0	0	0	0	0	0
SCAFFOLD_10R_2638212	0	0	0	0	0	0	0	0
SCAFFOLD_10R_2638338	0	0	0.0005	0	0	0	0	0
SCAFFOLD_10R_2638347	0	0	0	0.0285	0	0	0	0.0027
SCAFFOLD_10R_2686009	0	0.0002	0	0	0	0	0	0
SCAFFOLD_10R_2686014	0	0.0002	0	0	0	0.0006	0	0
SCAFFOLD_10R_2686032	0	0	0	0	0	0	0	0
SCAFFOLD_10R_2686041	0	0	0	0	0	0	0	0
SCAFFOLD_10R_2686043	0	0	0	0	0	0	0	0
SCAFFOLD_10R_2686044	0.0002	0	0.0023	0	0	0	0	0
SCAFFOLD_10R_2686045	0.0003	0.0001	0.0069	0	0	0	0	0
SCAFFOLD_10R_2686048	0	0	0	0.0004	0	0	0	0
SCAFFOLD_10R_2686050	0	0	0	0	0	0	0	0
SCAFFOLD_10R_2686051	0.0001	0.0002	0	0	0	0	0	0
SCAFFOLD_10R_2686054	0	0	0	0.0021	0	0	0	0
SCAFFOLD_10R_2686059	0	0	0	0	0	0	0	0
SCAFFOLD_10R_2686064	0	0	0	0.0009	0	0	0	0
SCAFFOLD_10R_3131970	0	0	0	0	0	0	0	0
SCAFFOLD_10R_3131977	0	0	0	0	0	0	0	0
SCAFFOLD_10R_3133848	0	0	0.0001	0	0	0	0	0
SCAFFOLD_10R_3133897	0.0001	0	0	0.0003	0	0	0	0
SCAFFOLD_10R_3133937	0	0	0	0	0	0	0	0
SCAFFOLD_10R_3133948	0	0	0	0.0008	0	0	0	0
SCAFFOLD_10R_3133970	0	0.0002	0	0	0	0	0	0
SCAFFOLD_10R_3133973	0	0	0	0	0	0	0	0
SCAFFOLD_10R_3136468	0	0	0.0001	0	0	0	0	0
SCAFFOLD_10R_3136495	0	0	0	0	0	0	0	0
SCAFFOLD_10R_3136516	0	0.0003	0	0	0	0	0	0
SCAFFOLD_10R_3136519	0	0.0001	0	0	0	0	0	0
SCAFFOLD_10R_3136607	0	0.0017	0	0	0	0	0	0
SCAFFOLD_10R_3136642	0	0.0008	0	0	0.018	0	0	0
SCAFFOLD_10R_3313592	0	0	0	0.0001	0	0	0	0
SCAFFOLD_10R_343961	0	0	0	0	0	0	0	0
SCAFFOLD_10R_343996	0.0004	0.0002	0	0	0	0	0	0
SCAFFOLD_10R_345189	0	0	0	0	0	0	0	0
SCAFFOLD_10R_345205	0.0009	0	0	0	0	0	0	0
SCAFFOLD_10R_345206	0	0	0	0	0	0	0	0
SCAFFOLD_10R_345229	0	0	0	0	0	0	0	0
SCAFFOLD_10R_345280	0	0.0004	0	0	0	0	0	0
SCAFFOLD_10R_345302	0	0	0	0	0	0	0	0
SCAFFOLD_10R_345322	0.0014	0	0	0.0002	0	0	0	0
SCAFFOLD_10R_3569281	0	0	0	0	0	0	0	0
SCAFFOLD_10R_371199	0	0.0002	0	0.0004	0	0	0	0
SCAFFOLD_10R_371206	0	0	0	0	0	0	0	0
SCAFFOLD_10R_371237	0	0.0004	0	0	0.0013	0	0	0
SCAFFOLD_10R_3824761	0	0	0	0	0	0	0	0
SCAFFOLD_10R_3824764	0	0	0	0	0	0	0	0
SCAFFOLD_10R_3965217	0	0	0	0	0	0	0	0
SCAFFOLD_10R_4090546	0	0	0	0	0	0	0	0
SCAFFOLD_10R_4090567	0	0	0	0	0	0	0	0
SCAFFOLD_10R_4228525	0	0	0	0	0	0	0	0
SCAFFOLD_10R_4228530	0	0	0	0	0	0	0	0
SCAFFOLD_10R_4228555	0	0	0	0	0	0	0	0
SCAFFOLD_10R_4324306	0	0	0	0	0	0	0	0
SCAFFOLD_10R_4324307	0	0	0.0002	0	0	0	0	0
SCAFFOLD_10R_4324398	0	0	0	0	0	0	0	0
SCAFFOLD_10R_4436172	0	0	0	0.0002	0	0	0	0
SCAFFOLD_10R_4552544	0	0	0	0	0	0	0	0
SCAFFOLD_10R_4552566	0	0	0	0	0	0	0	0
SCAFFOLD_10R_4552684	0	0	0	0	0	0	0	0
SCAFFOLD_10R_4552721	0	0	0.0001	0	0	0	0	0
SCAFFOLD_10R_4592199	0	0	0.0004	0	0	0	0	0
SCAFFOLD_10R_4592218	0	0	0	0	0	0	0	0
SCAFFOLD_10R_4592228	0	0	0	0.0004	0	0	0	0.0056
SCAFFOLD_10R_4592297	0	0	0	0	0	0	0	0
SCAFFOLD_10R_4592378	0	0	0	0	0	0	0	0
SCAFFOLD_10R_4592467	0.001	0.0021	0	0	0	0	0	0.0139
SCAFFOLD_10R_4592476	0	0	0	0	0	0	0	0
SCAFFOLD_10R_4593823	0	0.0009	0	0	0	0	0	0
SCAFFOLD_10R_4593979	0	0	0	0	0	0	0	0
SCAFFOLD_10R_4667718	0	0	0	0.003	0	0	0	0
SCAFFOLD_10R_4667719	0	0	0	0	0	0	0	0
SCAFFOLD_10R_4668905	0.001	0	0	0	0	0	0	0
SCAFFOLD_10R_4668939	0	0	0	0	0	0	0	0
SCAFFOLD_10R_4798530	0	0	0	0	0	0	0	0
SCAFFOLD_10R_4798545	0	0	0	0	0	0	0	0
SCAFFOLD_10R_4798646	0	0	0	0	0	0	0	0
SCAFFOLD_10R_4804922	0	0	0	0	0	0	0	0
SCAFFOLD_10R_5003015	0	0	0	0	0	0	0	0
SCAFFOLD_10R_5003051	0	0	0	0	0	0	0	0
SCAFFOLD_10R_5003076	0	0	0	0	0	0	0	0
SCAFFOLD_10R_5003094	0	0.0002	0	0	0	0	0	0
SCAFFOLD_10R_5003096	0	0	0	0	0	0	0	0
SCAFFOLD_10R_5003121	0	0	0	0	0	0	0	0
SCAFFOLD_10R_5003159	0	0	0	0.0007	0	0	0	0
SCAFFOLD_10R_5003160	0	0	0	0	0	0	0	0
SCAFFOLD_10R_5003182	0	0	0	0	0	0	0	0
SCAFFOLD_10R_5003186	0	0	0	0.0001	0	0	0	0
SCAFFOLD_10R_5003194	0	0.001	0	0.001	0	0	0	0
SCAFFOLD_10R_5003217	0	0	0	0	0	0	0	0
SCAFFOLD_10R_5234498	0	0	0	0	0	0	0	0
SCAFFOLD_10R_5436327	0	0	0	0	0	0	0	0
SCAFFOLD_10R_5436498	0	0	0	0.0001	0	0	0	0
SCAFFOLD_10R_549365	0	0	0.0001	0	0	0	0	0.005
SCAFFOLD_10R_5504363	0	0	0	0	0	0	0	0
SCAFFOLD_10R_5605596	0	0	0	0	0	0	0	0
SCAFFOLD_10R_5605610	0	0	0	0	0	0	0	0
SCAFFOLD_10R_5605648	0.0006	0	0.0013	0	0	0	0	0
SCAFFOLD_10R_5605680	0	0.0006	0	0	0	0	0	0
SCAFFOLD_10R_5654340	0	0	0	0	0	0	0	0
SCAFFOLD_10R_5654352	0	0	0	0	0	0	0	0
SCAFFOLD_10R_5654422	0.001	0	0	0	0	0	0	0
SCAFFOLD_10R_5654423	0	0	0.0004	0	0	0	0	0
SCAFFOLD_10R_5654436	0	0	0	0	0.002	0	0	0
SCAFFOLD_10R_5972832	0	0	0.0001	0	0	0	0	0
SCAFFOLD_10R_5972837	0	0	0	0	0	0	0	0
SCAFFOLD_10R_5972872	0.0001	0	0	0	0	0	0	0
SCAFFOLD_10R_5972883	0	0	0	0	0	0	0	0
SCAFFOLD_10R_5972934	0	0	0.0001	0.0023	0	0	0	0
SCAFFOLD_10R_6014242	0	0	0	0	0	0	0	0
SCAFFOLD_10R_6135799	0.0011	0	0	0	0	0	0	0
SCAFFOLD_10R_6135813	0	0	0	0	0	0	0	0
SCAFFOLD_10R_6135832	0.0027	0	0	0	0	0	0	0
SCAFFOLD_10R_6135852	0	0	0	0.0026	0	0	0	0
SCAFFOLD_10R_6135853	0	0	0	0.0003	0	0	0	0
SCAFFOLD_10R_6135888	0.0009	0	0	0	0	0	0	0
SCAFFOLD_10R_6135892	0	0	0	0.0015	0	0	0	0
SCAFFOLD_10R_6135944	0	0	0	0	0	0	0	0
SCAFFOLD_10R_6187826	0	0	0	0	0	0	0	0
SCAFFOLD_10R_6187830	0	0	0	0	0	0	0	0
SCAFFOLD_10R_6187858	0	0	0	0	0	0	0	0
SCAFFOLD_10R_6187882	0	0	0	0	0	0	0	0
SCAFFOLD_10R_6352806	0	0	0	0	0	0	0	0
SCAFFOLD_10R_6352807	0	0	0	0	0	0	0	0
SCAFFOLD_10R_6352842	0.0019	0	0	0	0	0	0	0
SCAFFOLD_10R_6352856	0.0013	0	0	0	0	0	0	0
SCAFFOLD_10R_6352865	0	0	0	0	0	0	0	0
SCAFFOLD_10R_6436395	0	0	0	0	0	0	0	0
SCAFFOLD_10R_6437416	0	0	0	0	0	0	0	0
SCAFFOLD_10R_6437527	0	0	0.0001	0	0	0	0	0
SCAFFOLD_10R_6690144	0	0	0	0	0	0	0	0
SCAFFOLD_10R_6690159	0	0	0	0	0	0	0	0
SCAFFOLD_10R_691054	0	0	0	0	0	0	0	0
SCAFFOLD_10R_698138	0	0	0	0.0001	0	0	0	0
SCAFFOLD_10R_698217	0.0003	0	0	0	0	0	0	0
SCAFFOLD_10R_7072080	0	0	0	0	0	0	0	0
SCAFFOLD_10R_7072129	0	0	0	0	0	0	0	0
SCAFFOLD_10R_7072191	0	0	0	0	0	0	0	0
SCAFFOLD_10R_7072197	0	0	0	0	0	0	0	0
SCAFFOLD_10R_7072234	0	0	0	0	0	0	0	0
SCAFFOLD_10R_7072235	0	0	0	0	0	0	0	0
SCAFFOLD_10R_7072237	0	0	0	0	0	0	0	0
SCAFFOLD_10R_7191098	0	0	0	0	0	0	0	0
SCAFFOLD_10R_7191109	0	0	0.0004	0	0	0	0	0
SCAFFOLD_10R_7439485	0	0.0015	0	0	0	0	0	0
SCAFFOLD_10R_7439501	0	0	0	0	0	0	0	0
SCAFFOLD_10R_7439508	0.0003	0.0015	0	0	0	0	0	0
SCAFFOLD_10R_7439558	0	0	0.0004	0	0	0	0	0
SCAFFOLD_10R_7451711	0.0001	0	0	0	0	0	0	0
SCAFFOLD_10R_7451721	0	0	0.0001	0.0013	0	0	0	0
SCAFFOLD_10R_7451733	0	0	0	0	0	0	0	0
SCAFFOLD_10R_7582132	0	0	0	0.0003	0	0	0	0
SCAFFOLD_10R_7582139	0	0.0002	0	0.003	0	0	0	0
SCAFFOLD_10R_7582153	0	0.0002	0.0008	0.0045	0	0	0	0
SCAFFOLD_10R_7582163	0	0	0	0	0	0	0	0
SCAFFOLD_10R_7582236	0	0	0	0	0.0048	0	0	0
SCAFFOLD_10R_775684	0	0	0	0	0	0	0	0
SCAFFOLD_10R_775757	0	0	0	0	0	0	0	0
SCAFFOLD_10R_775776	0	0	0	0	0	0	0	0
SCAFFOLD_10R_775786	0	0	0	0.0001	0	0	0	0
SCAFFOLD_10R_775827	0	0	0	0	0	0	0	0
SCAFFOLD_10R_7962266	0	0	0	0	0	0	0	0
SCAFFOLD_10R_7962306	0	0	0	0	0	0	0	0
SCAFFOLD_10R_7962364	0	0	0	0	0	0	0	0
SCAFFOLD_10R_7962374	0	0	0	0	0	0	0	0
SCAFFOLD_10R_7962376	0.0004	0	0.0003	0	0	0	0	0
SCAFFOLD_10R_7962442	0	0	0.0005	0	0	0	0	0
SCAFFOLD_10R_8356487	0.0001	0.0012	0	0	0	0	0	0
SCAFFOLD_10R_8356579	0	0.0022	0	0	0	0	0	0
SCAFFOLD_10R_8356595	0	0	0	0	0	0	0	0
SCAFFOLD_10R_8364580	0	0.0034	0.0021	0	0	0	0	0
SCAFFOLD_10R_8364609	0	0.0022	0	0	0	0.01	0	0.001
SCAFFOLD_10R_8364614	0	0	0	0	0	0	0	0
SCAFFOLD_10R_8364616	0	0	0	0.0001	0	0	0	0
SCAFFOLD_10R_8364627	0	0.0001	0	0	0	0	0	0
SCAFFOLD_10R_8364643	0	0	0	0.0001	0	0	0	0
SCAFFOLD_10R_8364678	0	0	0	0	0	0	0	0
SCAFFOLD_10R_8364680	0	0.001	0	0	0	0	0	0
SCAFFOLD_10R_8364735	0	0.0015	0	0	0	0	0	0
SCAFFOLD_10R_8364751	0	0	0	0	0	0	0	0
SCAFFOLD_10R_8364763	0	0	0	0	0	0	0	0
SCAFFOLD_10R_8364773	0	0	0	0	0	0	0	0
SCAFFOLD_10R_8395081	0	0.0011	0	0	0	0	0	0
SCAFFOLD_10R_8395174	0	0	0	0	0	0	0	0
SCAFFOLD_10R_8413325	0	0	0	0	0	0	0	0
SCAFFOLD_10R_8413327	0	0	0	0	0	0	0	0
SCAFFOLD_10R_8413343	0	0.0005	0	0	0.0005	0.0117	0	0
SCAFFOLD_10R_8413357	0	0	0	0	0	0	0	0
SCAFFOLD_10R_8413409	0	0	0	0	0	0	0	0
SCAFFOLD_10R_8413437	0	0.0033	0	0.0046	0	0	0	0
SCAFFOLD_10R_8413487	0	0	0	0	0	0	0	0
SCAFFOLD_10R_8422818	0	0	0	0	0	0	0	0
SCAFFOLD_10R_8422866	0	0	0	0	0	0	0	0
SCAFFOLD_10R_8430375	0	0	0	0	0	0	0	0
SCAFFOLD_10R_8430428	0	0	0	0	0	0	0	0
SCAFFOLD_10R_8430442	0	0	0	0	0	0	0	0
SCAFFOLD_10R_8703976	0	0	0	0	0	0	0	0
SCAFFOLD_10R_8703995	0	0	0	0	0	0	0	0
SCAFFOLD_10R_8704123	0	0	0.0004	0	0	0	0	0
SCAFFOLD_10R_8887765	0	0	0	0	0	0	0	0
SCAFFOLD_10R_8887777	0	0	0	0	0	0	0	0
SCAFFOLD_10R_8911646	0	0	0	0	0	0	0	0
SCAFFOLD_10R_8911695	0	0	0	0	0	0	0	0
SCAFFOLD_10R_8911697	0	0	0	0	0	0	0	0
SCAFFOLD_10R_8911832	0	0	0	0.0001	0	0	0	0
SCAFFOLD_10R_8911844	0	0	0	0	0	0	0	0
SCAFFOLD_10R_8926548	0.0004	0	0	0.0001	0	0	0	0
SCAFFOLD_10R_897221	0	0	0	0	0	0	0	0
SCAFFOLD_10R_897227	0	0	0	0	0	0	0	0
SCAFFOLD_10R_897236	0	0	0	0.0017	0	0	0	0
SCAFFOLD_10R_897278	0.0043	0	0	0.0011	0.003	0	0	0
SCAFFOLD_10R_9127867	0	0	0	0	0	0	0	0
SCAFFOLD_10R_9127896	0	0	0	0	0	0	0	0
SCAFFOLD_10R_9127973	0	0	0	0	0	0	0	0
SCAFFOLD_10R_9127974	0	0	0	0	0	0	0	0
SCAFFOLD_10R_9127976	0	0.0026	0.0002	0	0	0	0	0
SCAFFOLD_10R_9127994	0	0	0	0	0	0	0	0
SCAFFOLD_10R_9128006	0.0005	0	0	0.0037	0	0	0	0
SCAFFOLD_10R_9128027	0	0	0	0	0	0	0	0
SCAFFOLD_10R_9130919	0	0	0	0	0	0	0	0
SCAFFOLD_10R_9131082	0	0	0	0	0	0	0	0
SCAFFOLD_10R_9131098	0	0	0	0	0	0	0	0
SCAFFOLD_10R_9145143	0	0.0001	0	0	0	0	0	0
SCAFFOLD_10R_9464644	0	0	0	0	0	0	0	0
SCAFFOLD_10R_9700561	0	0	0	0	0	0	0	0
SCAFFOLD_10R_9700603	0	0	0	0	0	0	0	0
SCAFFOLD_10R_9700607	0	0	0	0	0	0	0	0
SCAFFOLD_10R_9700622	0	0	0	0	0	0	0	0
SCAFFOLD_10R_9722377	0	0	0	0	0	0	0	0
SCAFFOLD_10R_9722406	0	0	0	0	0	0	0	0
SCAFFOLD_10R_9821285	0	0	0	0	0	0	0	0
SCAFFOLD_10R_9821307	0	0	0	0	0	0	0	0
SCAFFOLD_10R_9821328	0	0	0	0	0	0	0	0
SCAFFOLD_10R_9821342	0	0	0	0	0	0	0	0
SCAFFOLD_10R_9885947	0	0.0014	0	0	0	0	0	0
SCAFFOLD_10R_9885958	0	0	0	0	0	0	0	0
SCAFFOLD_10R_9885974	0	0	0	0	0	0	0	0
SCAFFOLD_10R_9886012	0	0	0	0	0	0	0	0
SCAFFOLD_10R_9886092	0	0	0	0	0	0	0	0
SCAFFOLD_10R_9886110	0	0	0	0	0	0	0	0
SCAFFOLD_11_1059869	0	0	0	0	0	0	0	0
SCAFFOLD_11_1059962	0	0	0	0	0	0	0	0
SCAFFOLD_11_1059981	0	0	0	0	0	0	0	0
SCAFFOLD_11_1235459	0	0	0	0	0	0	0	0
SCAFFOLD_11_1235464	0	0	0	0	0	0	0	0
SCAFFOLD_11_1235519	0	0	0	0	0	0	0	0
SCAFFOLD_11_1235528	0	0	0	0	0	0	0	0
SCAFFOLD_11_1235531	0	0	0	0	0	0	0	0
SCAFFOLD_11_1235579	0	0	0	0	0	0	0	0
SCAFFOLD_11_1567748	0.0018	0	0	0	0	0	0	0
SCAFFOLD_11_1567754	0	0	0	0.0004	0	0	0	0
SCAFFOLD_11_1596602	0	0	0	0	0	0	0	0
SCAFFOLD_11_1596609	0	0	0	0	0	0	0	0
SCAFFOLD_11_1596645	0	0	0	0	0	0	0	0
SCAFFOLD_11_1596657	0	0	0	0	0	0	0	0
SCAFFOLD_11_1596694	0	0	0	0	0	0	0	0
SCAFFOLD_11_1596702	0	0	0	0	0	0	0	0
SCAFFOLD_11_1596715	0	0	0	0	0	0	0	0
SCAFFOLD_11_240949	0	0	0	0	0	0	0	0
SCAFFOLD_11_240977	0	0	0	0	0	0	0	0
SCAFFOLD_11_241030	0	0	0	0	0	0	0	0
SCAFFOLD_11_241035	0	0	0	0	0	0	0	0
SCAFFOLD_11_241056	0	0	0	0	0	0	0	0
SCAFFOLD_11_241085	0	0	0	0.0022	0	0	0	0
SCAFFOLD_11_241099	0	0	0	0	0	0	0	0
SCAFFOLD_11_241100	0	0	0	0.0006	0	0	0	0
SCAFFOLD_11_243421	0	0	0	0.001	0	0	0	0
SCAFFOLD_11_243425	0	0	0	0	0	0	0	0
SCAFFOLD_11_243452	0	0	0	0	0	0	0	0
SCAFFOLD_11_243463	0	0	0	0	0	0	0	0
SCAFFOLD_11_463675	0	0	0	0	0	0	0	0
SCAFFOLD_11_463739	0	0	0	0	0	0	0	0
SCAFFOLD_11_463741	0	0	0	0	0	0	0	0
SCAFFOLD_11_753394	0	0	0	0	0	0	0	0
SCAFFOLD_11_753461	0	0	0	0	0	0	0	0
SCAFFOLD_11_786747	0	0	0	0	0	0	0	0
SCAFFOLD_11_786755	0.0001	0	0	0	0.0061	0	0	0
SCAFFOLD_11_786757	0	0	0.0004	0	0	0	0	0
SCAFFOLD_11_786764	0.0001	0	0	0	0	0	0	0
SCAFFOLD_11_786772	0	0	0	0	0	0	0	0
SCAFFOLD_11_786791	0	0	0	0	0	0	0	0
SCAFFOLD_11_786838	0	0	0	0	0	0	0	0
SCAFFOLD_11_786879	0.0011	0	0.0001	0	0	0	0	0
SCAFFOLD_11_94747	0	0.0031	0.0003	0	0	0	0	0
SCAFFOLD_11_94789	0	0	0	0	0	0	0	0
SCAFFOLD_11_94792	0	0.0013	0	0	0	0	0	0
SCAFFOLD_11_94818	0	0	0	0	0	0	0	0
SCAFFOLD_11_94836	0.0006	0	0.0001	0	0	0	0	0
SCAFFOLD_11_94839	0	0	0	0	0	0	0	0
SCAFFOLD_11_94853	0	0	0	0	0	0	0	0
SCAFFOLD_11_94860	0	0	0	0	0	0	0	0
SCAFFOLD_112_3664	0	0	0	0	0	0.0159	0	0
SCAFFOLD_1156_2946	0	0	0	0	0	0	0	0
SCAFFOLD_12_242024	0	0	0	0	0	0	0	0
SCAFFOLD_12_242040	0	0	0	0	0	0	0	0
SCAFFOLD_12_242067	0	0	0	0	0	0	0	0
SCAFFOLD_12_259713	0	0	0	0	0	0	0	0
SCAFFOLD_12_266885	0	0.0002	0	0	0	0	0	0
SCAFFOLD_12_266886	0	0	0	0	0	0	0	0
SCAFFOLD_12_266897	0	0	0	0	0	0	0	0
SCAFFOLD_12_266900	0	0.0018	0	0	0	0	0	0
SCAFFOLD_12_266926	0	0	0	0	0	0	0	0
SCAFFOLD_124_14251	0	0	0	0	0	0	0	0
SCAFFOLD_124_14268	0	0	0	0	0	0	0	0
SCAFFOLD_124_5450	0	0.0019	0	0	0	0.0043	0	0
SCAFFOLD_124_5484	0.0001	0	0	0	0	0	0	0
SCAFFOLD_13_317878	0	0	0	0	0	0	0	0
SCAFFOLD_13_317897	0	0	0	0.0004	0	0	0	0
SCAFFOLD_13_389602	0	0	0	0	0	0	0	0
SCAFFOLD_13_389622	0	0	0	0	0	0	0	0
SCAFFOLD_13_389654	0	0	0	0	0	0	0	0.0005
SCAFFOLD_13_389671	0	0	0	0	0	0	0	0
SCAFFOLD_13_704637	0	0	0	0	0	0	0	0
SCAFFOLD_13_704648	0	0	0	0	0	0	0	0
SCAFFOLD_13_704654	0	0	0	0	0	0	0	0
SCAFFOLD_13_704659	0.0001	0	0.0001	0	0	0	0	0
SCAFFOLD_13_704668	0.0001	0	0	0.0003	0	0	0	0
SCAFFOLD_13_704672	0	0	0	0	0	0	0	0
SCAFFOLD_13_704679	0	0	0	0	0	0	0	0
SCAFFOLD_13_704690	0	0	0	0	0	0	0	0
SCAFFOLD_13_704698	0	0	0	0	0	0	0	0
SCAFFOLD_13_704700	0	0	0.0102	0	0	0	0	0
SCAFFOLD_13_704709	0.0004	0.0003	0	0.0001	0	0	0	0
SCAFFOLD_13_704724	0	0	0	0	0	0	0	0
SCAFFOLD_13_704775	0	0	0	0	0	0	0	0
SCAFFOLD_13_704785	0.0009	0	0	0	0	0	0	0.0005
SCAFFOLD_13_704790	0	0	0	0	0	0	0	0
SCAFFOLD_13_704791	0	0	0	0	0	0	0	0
SCAFFOLD_13_704807	0.0022	0	0	0.0003	0	0	0	0
SCAFFOLD_13_704808	0	0	0.0058	0	0	0	0	0
SCAFFOLD_137_19731	0	0	0	0	0	0	0	0
SCAFFOLD_137_19771	0.0001	0	0	0	0	0	0	0
SCAFFOLD_137_19773	0	0	0.0044	0	0	0	0	0
SCAFFOLD_137_19777	0	0	0.0011	0	0	0	0	0
SCAFFOLD_137_19791	0	0.0006	0	0	0	0	0	0
SCAFFOLD_137_19796	0.0002	0	0.0004	0	0	0	0	0
SCAFFOLD_137_19801	0	0	0.0018	0.0013	0	0	0	0
SCAFFOLD_137_19892	0	0	0	0	0	0	0	0
SCAFFOLD_137_19969	0.0017	0	0	0	0	0	0	0
SCAFFOLD_137_19971	0.0003	0.0002	0.0024	0	0	0.0026	0	0
SCAFFOLD_137_19973	0	0	0	0	0	0	0	0
SCAFFOLD_137_19981	0	0	0	0	0	0	0.0009	0
SCAFFOLD_137_19982	0	0	0.0002	0	0	0	0	0
SCAFFOLD_137_20408	0	0	0	0	0	0	0	0
SCAFFOLD_137_20428	0	0	0	0	0	0	0	0
SCAFFOLD_15_140241	0	0	0	0	0	0	0	0
SCAFFOLD_15_140283	0	0	0	0.0003	0	0	0	0
SCAFFOLD_15_140286	0	0.0005	0	0	0	0	0	0
SCAFFOLD_15_140302	0	0.0023	0	0	0	0	0	0
SCAFFOLD_15_140315	0	0.0002	0	0	0	0	0	0
SCAFFOLD_15_140367	0	0	0	0.0012	0	0	0	0
SCAFFOLD_15_140369	0	0	0	0	0	0	0	0
SCAFFOLD_176_5071	0	0	0	0	0	0	0	0
SCAFFOLD_176_5126	0	0	0	0	0	0	0	0
SCAFFOLD_176_5135	0	0	0	0	0	0	0	0
SCAFFOLD_176_5163	0	0.0002	0	0	0	0	0	0
SCAFFOLD_19_16597	0.0009	0	0	0.0005	0	0	0	0
SCAFFOLD_19_16607	0	0	0	0	0	0	0	0
SCAFFOLD_19_16614	0	0	0	0	0	0	0	0
SCAFFOLD_19_16617	0	0	0	0	0	0	0	0
SCAFFOLD_19_16633	0	0	0	0	0	0	0	0
SCAFFOLD_19_16647	0	0	0	0	0	0	0	0
SCAFFOLD_19_16698	0	0.0003	0	0	0	0	0	0
SCAFFOLD_19_16784	0	0	0	0.0007	0	0	0	0
SCAFFOLD_19_16795	0	0	0.0001	0.0005	0	0	0	0
SCAFFOLD_19_25339	0	0.0003	0	0	0	0	0	0
SCAFFOLD_19_25350	0	0	0	0	0	0	0	0
SCAFFOLD_19_25441	0	0	0	0	0	0	0	0
SCAFFOLD_19_25443	0	0	0	0	0	0	0	0
SCAFFOLD_199_1602	0.0023	0	0	0	0	0	0	0
SCAFFOLD_199_5533	0	0	0	0	0	0	0	0
SCAFFOLD_199_5543	0	0	0	0	0	0	0	0
SCAFFOLD_199_5550	0	0	0	0	0	0	0	0
SCAFFOLD_199_5587	0	0	0	0	0	0	0	0
SCAFFOLD_199_5591	0	0	0	0	0	0	0	0
SCAFFOLD_199_5600	0	0	0	0	0	0	0	0
SCAFFOLD_199_5603	0	0	0	0	0	0	0	0
SCAFFOLD_2_10678046	0	0	0	0.0003	0	0	0	0
SCAFFOLD_2_10678051	0	0	0	0	0	0	0	0
SCAFFOLD_2_10678054	0	0	0	0	0	0	0	0
SCAFFOLD_2_10678075	0	0	0	0	0	0	0	0
SCAFFOLD_2_10678139	0.0007	0	0	0	0	0	0	0
SCAFFOLD_2_10678147	0	0	0	0	0	0	0	0
SCAFFOLD_2_10678158	0	0	0	0	0	0	0	0
SCAFFOLD_2_10678161	0	0	0	0	0	0	0	0
SCAFFOLD_2_10678169	0	0	0	0	0	0	0	0
SCAFFOLD_2_10678215	0	0	0	0	0	0	0	0
SCAFFOLD_2_10783376	0	0	0.0003	0	0	0	0	0.002
SCAFFOLD_2_10783401	0	0	0	0	0	0	0	0
SCAFFOLD_2_10783436	0	0	0	0	0	0	0	0
SCAFFOLD_2_10783487	0.0001	0	0.0001	0.0027	0	0	0	0
SCAFFOLD_2_10783532	0	0	0	0	0	0	0	0
SCAFFOLD_2_10783536	0	0	0	0	0	0	0	0
SCAFFOLD_2_10818852	0	0	0	0	0	0	0	0
SCAFFOLD_2_11056372	0	0	0	0.0002	0	0	0	0
SCAFFOLD_2_1107779	0	0.0009	0.1402	0.0029	0	0.0051	0.2071	0
SCAFFOLD_2_1107791	0	0	0.0005	0	0	0	0	0
SCAFFOLD_2_1107857	0	0	0	0	0	0	0	0
SCAFFOLD_2_1107867	0	0	0	0	0	0	0	0
SCAFFOLD_2_11172940	0	0	0	0	0	0	0	0
SCAFFOLD_2_11539499	0	0	0	0	0	0	0	0
SCAFFOLD_2_11539505	0.0001	0	0.0009	0	0	0	0	0
SCAFFOLD_2_11539682	0	0	0	0	0	0	0	0
SCAFFOLD_2_11743115	0	0	0	0	0	0	0	0
SCAFFOLD_2_11936115	0.0006	0	0	0	0	0	0	0
SCAFFOLD_2_11936125	0	0	0	0	0	0	0	0
SCAFFOLD_2_11936131	0	0	0	0	0	0	0	0
SCAFFOLD_2_11936144	0	0	0	0	0	0	0	0
SCAFFOLD_2_11936198	0.0002	0	0	0	0	0	0	0
SCAFFOLD_2_11936217	0	0.0012	0	0	0	0	0	0
SCAFFOLD_2_11936262	0	0	0	0	0	0	0	0
SCAFFOLD_2_11936274	0	0	0	0	0	0	0	0
SCAFFOLD_2_11936307	0	0	0	0	0	0	0	0
SCAFFOLD_2_11936314	0	0	0	0.0009	0	0	0	0
SCAFFOLD_2_1198373	0	0	0.0002	0	0	0	0	0
SCAFFOLD_2_1198521	0	0	0	0.0013	0	0	0	0
SCAFFOLD_2_12044711	0	0	0.0057	0	0	0	0	0
SCAFFOLD_2_12044839	0	0	0	0	0	0	0	0
SCAFFOLD_2_12093392	0	0	0	0	0	0	0	0
SCAFFOLD_2_12093394	0	0	0	0	0	0	0	0
SCAFFOLD_2_12093405	0	0.0059	0	0	0	0	0	0
SCAFFOLD_2_12093499	0	0	0	0	0	0	0	0
SCAFFOLD_2_12093536	0	0	0	0	0	0	0	0
SCAFFOLD_2_12093561	0	0	0	0	0	0	0	0
SCAFFOLD_2_12093629	0	0	0	0	0	0	0	0
SCAFFOLD_2_12105871	0	0	0	0	0	0	0	0
SCAFFOLD_2_12105879	0	0	0	0	0	0	0	0
SCAFFOLD_2_12105926	0	0	0	0	0	0	0	0
SCAFFOLD_2_12213603	0	0	0	0	0	0	0	0
SCAFFOLD_2_12213617	0	0	0	0	0	0	0	0
SCAFFOLD_2_12213661	0	0.0001	0	0	0	0	0	0
SCAFFOLD_2_12227095	0	0.0003	0	0	0	0	0	0
SCAFFOLD_2_12555231	0.0002	0.0007	0.0002	0	0	0	0	0
SCAFFOLD_2_12555233	0	0.0004	0	0	0	0	0	0
SCAFFOLD_2_12555332	0	0	0.0004	0	0	0	0	0
SCAFFOLD_2_12778810	0	0	0.0001	0	0	0	0	0.0074
SCAFFOLD_2_12778820	0	0	0.0002	0	0	0	0	0
SCAFFOLD_2_12778841	0	0.0001	0.0001	0	0	0	0	0
SCAFFOLD_2_12810249	0	0	0	0	0	0	0	0
SCAFFOLD_2_13697638	0	0	0.0001	0.0003	0	0	0	0
SCAFFOLD_2_13900629	0.0001	0	0	0	0	0	0	0
SCAFFOLD_2_13904489	0	0	0	0	0	0	0	0
SCAFFOLD_2_13904494	0.0003	0	0.0007	0.0011	0	0	0	0
SCAFFOLD_2_13904501	0	0.0003	0	0	0	0	0	0
SCAFFOLD_2_13904507	0	0	0	0	0	0	0	0
SCAFFOLD_2_13910084	0	0	0	0	0	0	0	0
SCAFFOLD_2_14213137	0	0	0	0	0	0	0	0
SCAFFOLD_2_14213157	0	0.0003	0	0.0011	0	0	0	0
SCAFFOLD_2_14350761	0	0	0	0	0	0	0	0
SCAFFOLD_2_14350779	0	0	0	0	0	0	0	0
SCAFFOLD_2_14352758	0	0	0	0	0	0	0	0
SCAFFOLD_2_14352796	0	0	0.0004	0	0	0	0	0
SCAFFOLD_2_14352802	0	0	0	0	0	0	0	0
SCAFFOLD_2_14352877	0	0	0	0.0009	0	0	0	0
SCAFFOLD_2_14352890	0.0014	0	0	0	0	0	0	0
SCAFFOLD_2_14352895	0	0	0.0003	0.0009	0	0	0.0008	0
SCAFFOLD_2_14352937	0	0	0	0	0	0	0	0
SCAFFOLD_2_14386856	0	0	0	0	0	0	0	0
SCAFFOLD_2_14386938	0	0	0	0	0	0	0	0
SCAFFOLD_2_14386941	0	0	0	0	0	0	0	0
SCAFFOLD_2_14386951	0	0	0	0	0	0	0	0
SCAFFOLD_2_14431496	0	0	0	0	0	0	0	0
SCAFFOLD_2_14431545	0	0	0	0	0	0	0	0
SCAFFOLD_2_14431602	0	0.0001	0	0	0	0	0	0
SCAFFOLD_2_14431607	0	0	0	0	0	0	0	0
SCAFFOLD_2_14431608	0	0	0	0	0	0	0	0
SCAFFOLD_2_14431622	0	0	0	0	0	0	0	0
SCAFFOLD_2_14450515	0	0	0	0	0	0	0	0
SCAFFOLD_2_14450548	0	0	0	0	0	0	0	0
SCAFFOLD_2_14450561	0	0	0.0002	0	0	0	0	0
SCAFFOLD_2_14450592	0	0	0	0	0	0	0	0
SCAFFOLD_2_14450636	0	0	0	0	0	0	0	0
SCAFFOLD_2_14450637	0.0009	0	0	0	0	0	0	0
SCAFFOLD_2_14450688	0	0	0	0	0	0	0	0
SCAFFOLD_2_14540134	0	0	0	0	0	0	0	0
SCAFFOLD_2_14540152	0	0	0	0	0	0	0	0
SCAFFOLD_2_14540171	0	0	0	0.0002	0	0	0	0
SCAFFOLD_2_14540246	0.0012	0	0	0.0012	0	0	0	0
SCAFFOLD_2_14613883	0	0	0	0	0	0	0	0
SCAFFOLD_2_14649263	0	0	0	0	0.001	0	0	0
SCAFFOLD_2_14676406	0	0	0	0	0	0	0	0
SCAFFOLD_2_14699454	0	0	0	0	0	0	0	0
SCAFFOLD_2_1482367	0	0.0002	0	0	0	0	0	0
SCAFFOLD_2_1482390	0	0	0	0	0	0	0	0
SCAFFOLD_2_1482435	0	0	0	0	0	0	0	0
SCAFFOLD_2_1482484	0	0	0	0	0	0	0	0
SCAFFOLD_2_1482488	0	0	0	0	0	0	0	0
SCAFFOLD_2_1482521	0	0	0	0	0	0	0	0
SCAFFOLD_2_1482578	0	0	0	0	0	0	0	0
SCAFFOLD_2_14848524	0	0	0	0	0	0	0	0
SCAFFOLD_2_14848540	0	0	0	0	0	0	0	0
SCAFFOLD_2_14984593	0	0	0	0	0	0	0	0
SCAFFOLD_2_14984648	0	0	0	0	0	0	0	0
SCAFFOLD_2_14984675	0	0	0	0	0	0	0	0
SCAFFOLD_2_14984743	0	0.0021	0	0.0011	0	0	0	0
SCAFFOLD_2_15018086	0	0	0	0	0	0	0	0
SCAFFOLD_2_15018151	0	0	0	0	0	0	0	0
SCAFFOLD_2_15103427	0	0	0	0	0	0	0	0
SCAFFOLD_2_15103521	0	0	0	0	0	0	0	0
SCAFFOLD_2_15103542	0	0	0	0	0	0	0	0
SCAFFOLD_2_15199466	0	0	0	0	0	0	0	0
SCAFFOLD_2_15199482	0	0	0	0	0	0	0	0
SCAFFOLD_2_15199486	0	0	0	0	0	0	0	0
SCAFFOLD_2_15199514	0	0	0	0	0	0	0	0
SCAFFOLD_2_15199545	0	0	0	0.0002	0	0	0	0
SCAFFOLD_2_15199603	0	0	0	0	0	0	0	0
SCAFFOLD_2_15455359	0.0002	0	0	0	0	0	0	0
SCAFFOLD_2_15455380	0	0	0	0.0036	0.0028	0.0006	0	0
SCAFFOLD_2_15455421	0	0	0.0001	0	0.0055	0.0005	0	0
SCAFFOLD_2_15455429	0	0	0	0	0	0	0	0
SCAFFOLD_2_15455436	0	0	0	0	0	0	0	0
SCAFFOLD_2_15455488	0.0019	0.0003	0	0.0002	0	0	0	0
SCAFFOLD_2_15498482	0.0004	0	0	0	0	0	0	0
SCAFFOLD_2_15498494	0	0	0	0	0	0	0	0
SCAFFOLD_2_15498507	0	0	0	0	0	0	0	0
SCAFFOLD_2_15498519	0	0	0	0	0	0	0	0
SCAFFOLD_2_15498544	0	0	0	0	0	0	0	0
SCAFFOLD_2_15498557	0	0	0	0.0013	0	0	0	0
SCAFFOLD_2_15498615	0	0	0	0	0	0	0	0
SCAFFOLD_2_15498621	0	0	0	0	0	0	0	0
SCAFFOLD_2_15498647	0	0	0	0	0	0	0	0
SCAFFOLD_2_16039299	0	0	0	0	0	0	0	0
SCAFFOLD_2_16039362	0	0	0	0.0001	0	0	0	0
SCAFFOLD_2_16039370	0	0	0	0	0	0	0	0
SCAFFOLD_2_16039404	0	0	0.0002	0.0136	0	0	0	0.0331
SCAFFOLD_2_16039421	0	0	0	0	0	0	0	0
SCAFFOLD_2_16057277	0	0	0	0	0	0	0	0
SCAFFOLD_2_16057291	0	0	0	0	0	0	0	0
SCAFFOLD_2_16057296	0	0	0	0	0	0	0	0
SCAFFOLD_2_16057339	0	0	0	0	0	0	0	0
SCAFFOLD_2_16057369	0	0.0001	0.0005	0.0107	0	0	0	0
SCAFFOLD_2_16200668	0	0	0	0	0	0	0	0
SCAFFOLD_2_16200729	0	0	0	0	0	0	0	0
SCAFFOLD_2_16200751	0	0.002	0	0	0	0	0	0
SCAFFOLD_2_16297164	0	0	0	0	0	0	0	0
SCAFFOLD_2_16297167	0	0	0	0	0	0	0	0
SCAFFOLD_2_16297177	0	0	0	0	0	0	0	0
SCAFFOLD_2_16297189	0	0	0.0001	0	0	0	0	0
SCAFFOLD_2_16297192	0	0	0	0	0	0	0	0
SCAFFOLD_2_16297219	0	0.0002	0	0	0	0	0	0
SCAFFOLD_2_16297227	0	0	0	0	0	0	0	0
SCAFFOLD_2_16297229	0	0	0	0.0002	0	0	0	0
SCAFFOLD_2_16297235	0	0	0	0	0	0	0	0
SCAFFOLD_2_16297242	0	0	0	0	0	0	0	0
SCAFFOLD_2_16297243	0	0	0	0	0	0	0	0
SCAFFOLD_2_16297283	0	0	0	0	0	0	0	0
SCAFFOLD_2_16297300	0	0	0	0	0	0	0	0
SCAFFOLD_2_16297302	0	0	0	0	0	0	0	0
SCAFFOLD_2_16297321	0	0	0	0	0	0	0	0
SCAFFOLD_2_16297343	0	0	0.0007	0.002	0	0	0	0
SCAFFOLD_2_1630759	0	0	0	0	0	0	0	0
SCAFFOLD_2_1630805	0	0	0	0	0	0	0	0
SCAFFOLD_2_16382815	0.0002	0	0	0.0002	0	0	0	0
SCAFFOLD_2_16382922	0	0	0	0	0	0	0	0
SCAFFOLD_2_16382946	0	0	0	0	0	0	0	0
SCAFFOLD_2_16410660	0	0	0.0001	0	0	0	0	0
SCAFFOLD_2_16410664	0	0	0	0	0	0	0	0
SCAFFOLD_2_16410694	0	0	0	0	0	0	0	0
SCAFFOLD_2_16410750	0	0	0	0	0	0	0	0
SCAFFOLD_2_16449692	0	0	0	0	0	0	0	0
SCAFFOLD_2_16449791	0	0.0004	0	0	0	0	0	0
SCAFFOLD_2_16449804	0.0012	0	0	0	0	0	0	0
SCAFFOLD_2_16646348	0	0.0002	0.0004	0.0034	0	0	0	0
SCAFFOLD_2_16646363	0	0	0	0	0	0	0	0
SCAFFOLD_2_16646466	0	0	0	0	0	0	0	0
SCAFFOLD_2_16646524	0	0	0	0	0	0	0	0
SCAFFOLD_2_16827250	0	0.0002	0	0	0	0	0	0
SCAFFOLD_2_16827278	0	0	0.0003	0	0	0	0	0
SCAFFOLD_2_16827281	0.0001	0	0	0	0	0	0	0
SCAFFOLD_2_16827291	0	0	0	0	0	0	0	0
SCAFFOLD_2_16827295	0	0	0.0001	0	0	0	0	0
SCAFFOLD_2_16827358	0	0	0	0	0	0	0	0
SCAFFOLD_2_16827413	0	0	0	0	0	0	0	0
SCAFFOLD_2_16827425	0.0004	0	0	0	0	0	0	0
SCAFFOLD_2_16896195	0	0	0	0	0	0	0	0
SCAFFOLD_2_16896308	0.0005	0	0	0	0	0	0	0
SCAFFOLD_2_17144709	0.0001	0	0	0	0	0	0	0
SCAFFOLD_2_17144781	0	0	0	0	0	0	0	0
SCAFFOLD_2_17144815	0	0	0	0	0	0	0	0
SCAFFOLD_2_17170532	0	0	0.0003	0.0029	0	0	0	0
SCAFFOLD_2_17170570	0	0	0	0	0	0	0	0
SCAFFOLD_2_17170595	0	0	0	0	0	0	0	0
SCAFFOLD_2_17170604	0	0	0	0	0	0	0	0
SCAFFOLD_2_17170610	0	0	0	0	0	0	0	0
SCAFFOLD_2_17170651	0	0.0001	0	0	0	0	0	0
SCAFFOLD_2_17578051	0.0002	0	0	0.0031	0	0	0	0
SCAFFOLD_2_17578061	0.0008	0.0024	0	0.0009	0	0	0	0
SCAFFOLD_2_17578066	0.0014	0.0002	0	0	0	0	0	0
SCAFFOLD_2_17578068	0	0	0.0001	0.0008	0	0	0	0
SCAFFOLD_2_17578079	0	0.0007	0	0.0001	0	0	0	0
SCAFFOLD_2_17578084	0.001	0.0002	0	0	0	0	0	0
SCAFFOLD_2_17582140	0	0	0	0.0004	0	0	0	0.0043
SCAFFOLD_2_17582146	0	0	0.0001	0	0	0	0	0
SCAFFOLD_2_17582165	0	0	0	0	0.0036	0	0	0
SCAFFOLD_2_17598320	0	0	0	0	0	0	0	0
SCAFFOLD_2_17730773	0	0	0	0.0001	0	0	0	0
SCAFFOLD_2_17730841	0	0	0	0	0	0	0	0
SCAFFOLD_2_17730892	0	0	0	0.0029	0	0	0	0
SCAFFOLD_2_17908880	0	0	0	0	0	0	0	0
SCAFFOLD_2_18029589	0	0	0	0	0	0	0	0
SCAFFOLD_2_18035278	0	0	0	0	0	0	0	0
SCAFFOLD_2_18303833	0	0	0.0031	0	0	0	0.0052	0
SCAFFOLD_2_18303840	0	0	0	0	0	0	0	0
SCAFFOLD_2_18303864	0	0	0	0	0	0	0	0
SCAFFOLD_2_18303866	0	0	0	0	0	0	0	0
SCAFFOLD_2_18303883	0	0	0	0	0	0	0	0
SCAFFOLD_2_18303917	0	0	0	0	0	0	0	0
SCAFFOLD_2_18303919	0	0	0	0	0	0	0	0
SCAFFOLD_2_18595295	0	0	0.0001	0	0	0	0	0
SCAFFOLD_2_18595351	0.0004	0	0	0	0	0	0	0
SCAFFOLD_2_18595355	0	0	0	0	0	0	0	0
SCAFFOLD_2_18595366	0	0	0	0	0	0	0	0
SCAFFOLD_2_18760001	0	0	0	0	0	0	0	0
SCAFFOLD_2_18760094	0	0	0.0009	0.0018	0	0	0	0
SCAFFOLD_2_18760136	0	0	0	0	0	0	0	0
SCAFFOLD_2_18944603	0	0	0	0	0	0	0	0
SCAFFOLD_2_18944650	0	0	0	0	0	0	0	0
SCAFFOLD_2_18954025	0.0014	0	0	0	0	0	0	0
SCAFFOLD_2_19600854	0.0002	0	0	0	0	0	0	0
SCAFFOLD_2_19600855	0	0	0	0	0	0	0	0
SCAFFOLD_2_19600865	0.0014	0	0	0	0	0	0	0
SCAFFOLD_2_19600889	0	0	0	0	0	0	0	0
SCAFFOLD_2_19661112	0	0	0	0	0	0	0	0
SCAFFOLD_2_19661173	0	0	0	0	0	0	0	0
SCAFFOLD_2_19661198	0	0	0	0	0	0	0	0
SCAFFOLD_2_19661205	0	0	0	0	0	0	0	0
SCAFFOLD_2_19661213	0	0	0	0	0	0	0	0
SCAFFOLD_2_19661234	0	0	0	0	0	0	0	0
SCAFFOLD_2_19661247	0	0.0003	0	0	0	0.0005	0	0
SCAFFOLD_2_19661251	0	0.0009	0	0.0002	0	0.0048	0	0
SCAFFOLD_2_19661252	0.0006	0.0005	0.0011	0	0	0	0	0
SCAFFOLD_2_19661254	0	0	0	0.0002	0	0	0	0
SCAFFOLD_2_19845163	0	0	0	0	0	0	0	0
SCAFFOLD_2_19845172	0	0	0	0	0	0	0	0
SCAFFOLD_2_19845194	0	0	0	0	0	0	0	0
SCAFFOLD_2_19845267	0	0	0	0	0	0	0	0
SCAFFOLD_2_19845285	0	0	0	0	0	0	0	0
SCAFFOLD_2_19845411	0	0	0	0	0	0	0	0
SCAFFOLD_2_2038124	0	0	0	0.0001	0	0	0	0
SCAFFOLD_2_20609725	0	0	0	0	0	0	0	0
SCAFFOLD_2_20609757	0	0	0	0	0	0	0	0
SCAFFOLD_2_20609884	0.0001	0	0	0	0	0	0	0
SCAFFOLD_2_20609906	0	0	0	0	0	0	0	0
SCAFFOLD_2_20609921	0	0	0	0	0	0	0	0
SCAFFOLD_2_20800569	0	0	0	0	0	0	0	0
SCAFFOLD_2_20815176	0.0019	0	0	0	0	0	0	0
SCAFFOLD_2_20848984	0	0	0	0	0	0	0	0
SCAFFOLD_2_20849000	0	0	0	0	0	0	0	0
SCAFFOLD_2_20849017	0	0	0	0	0	0	0	0
SCAFFOLD_2_20878508	0	0	0	0	0	0	0	0
SCAFFOLD_2_20878524	0	0	0	0	0	0	0	0
SCAFFOLD_2_20878533	0	0	0	0	0	0	0	0
SCAFFOLD_2_20878534	0	0	0	0	0	0	0	0
SCAFFOLD_2_20878603	0	0	0	0	0	0	0	0
SCAFFOLD_2_20878664	0.0009	0	0	0	0	0	0	0
SCAFFOLD_2_20878665	0	0	0	0	0	0	0	0
SCAFFOLD_2_20899382	0	0	0	0	0	0	0	0
SCAFFOLD_2_20899470	0	0	0	0	0	0	0	0
SCAFFOLD_2_20899510	0	0	0	0	0	0	0	0
SCAFFOLD_2_20906683	0	0	0	0	0	0	0	0
SCAFFOLD_2_20906736	0	0	0	0	0	0	0	0
SCAFFOLD_2_20906739	0	0	0	0	0	0	0	0
SCAFFOLD_2_20906779	0	0	0	0	0	0	0	0
[truncated: 6,058 more rows]
